# Supplementary material for: Phase separation of the PRPP amidotransferase into dynamic condensates promotes de novo purine synthesis in yeast
Source: PLoS Biol. 2025 Apr 10;23(4):e3003111. doi: 10.1371/journal.pbio.3003111 (PMC12017579; doi:10.1371/journal.pbio.3003111)
Supplement: S5 Table — (XLSX) [file pbio.3003111.s021.xlsx]

## Sheet: S5_Table
Name	Structure	Source	Purpose
MTP165	pFA6a-mNG-hphNT1	Lab Stock	C-terminal tagging with mNG
MTP3013	pFA6a-natNT2	Lab Stock (EUROSCARF, Janke et al., 2004)	Gene deletion by natNT2 cassette
MTP3022	pYM24	Lab Stock (EUROSCARF, Janke et al., 2004)	C-terminal tagging with 3HA
MTP3023	pYM25	Lab Stock (EUROSCARF, Janke et al., 2004)	C-terminal tagging with yeGFP
MTP3069	pYM-N15	Lab Stock (EUROSCARF, Janke et al., 2004)	Replacement of native promoter with GPD promoter
MTP3114	pYM25-A206K	This study	C-terminal tagging with monomeric yeGFP
MTP3131	pFA6a-mKate2-hphNT1	This study	C-terminal tagging with mKate2
MTP3139	pFA6a-mNG-Strep tag-hphNT1	This study	C-terminal tagging with mNG-Strep tag II
