# Supplementary material for: Phase separation of the PRPP amidotransferase into dynamic condensates promotes de novo purine synthesis in yeast
Source: PLoS Biol. 2025 Apr 10;23(4):e3003111. doi: 10.1371/journal.pbio.3003111 (PMC12017579; doi:10.1371/journal.pbio.3003111)
Supplement: S6 Table — (XLSX) [file pbio.3003111.s022.xlsx]

## Sheet: S6_Table
Name	Sequence (5' -> 3')	Purpose
ade4F1	ATCAGATATGAAGGCTGAAGTCGATATCGGATTATATAATTGTGCAGATTATCGT ACG CTG CAG GTC GAC	Ade4-GFP, Ade4-mGFP, Ade4-mNG, Ade4-mKate2, Ade4-3HA, Ade4-mNG-Strep-tag
ade4F21	CGGAAATTATGTCACTGGTGTTGAAGACGGTTATATTCAAGAATTGGAAGAAACG CTG CAG GTC GAC GGA	Ade4∆IDR-mNG, Ade4∆IDR-3HA, Ade4∆IDR-mNG-Strep-tag
ade4F30	TAATAAGTTTAGCAAAGAAAGAGGTACAGCAAACAGCAGAATAGAAAAAATGCGTACGCTGCAGGTCGAC	Replacement of the ADE4 promoter
ade4R1	CATTTGGAAACTATTTTACATACAACTGAACAAGTTCGGAACAATCTATCAATCGATGAATTCGAGCTCG	C-terminal tagging of ADE4 locus
ade4R11	GGAGCTACTGGAGTGGTTTGGTTTGCTAATACAATACCTAAAATACCACACATCGATGAATTCTCTGTCG	Replacement of the ADE4 promoter
ade12F1	GGATAAGGTAGGGGAAATCGTAACATTACTAAATTTAAAGCATATCAGAATGCGTACGCTGCAGGTCGAC	ade12∆::natNT2
ade12R1	AACTGTGAAAAGAAATTAAATTGAAGTTTGTCATGGATGTCCAACGCCCTAATCGATGAATTCGAGCTCG	ade12∆::natNT2
gtr2F1	TCCACAGATTAACAAAACTCCAGGACAACGGTACTAATACACATACAACATGCGTACGCTGCAGGTCGAC	gtr2∆::natNT2
gtr2R1	TTTTCAATATGTATCTATATACCCTAATATTTTCATGCCTTACGTCTTTCAATCGATGAATTCGAGCTCG	gtr2∆::natNT2
tpd3F2	TGGTATCTGATTATCGAAGAATAATTGAGTGGTCAGAAAGGAGCGAAATATGCGTACGCTGCAGGTCGAC	tpd3∆::natNT2
tpd3R1	TTCATTCAAGTGTACATATGTGTATGTATGTATATATTTGAACTAGTATCAATCGATGAATTCGAGCTCG	tpd3∆::natNT2
