# Supplementary material for: Phase separation of the PRPP amidotransferase into dynamic condensates promotes de novo purine synthesis in yeast
Source: PLoS Biol. 2025 Apr 10;23(4):e3003111. doi: 10.1371/journal.pbio.3003111 (PMC12017579; doi:10.1371/journal.pbio.3003111)
Supplement: S1 Data — (XLSX) [file pbio.3003111.s024.xlsx]

## Sheet: Legend
	The underlying numerical data of the graphs and statistical analysis shown in:
	Phase separation of the PRPP amidotransferase into dynamic condensates promotes de novo purine synthesis in yeast
	by Masak Takaine, Rikuri Morita, Yuto Yoshinari, and Takashi Nishimura
	Each sheet corresponds to one or two figure panel.
	Note that the data for Fig 4B, Fig 4C, and Figs 4D and S8A are provided in S1, S2 and S3 Tables, respectively.

## Sheet: Fig 1C
		GFP	mGFP	mNG
	Mean intensity (A.U.)	3727.44	269.231	1260.73
		6292.89	313.038	445.654
		7391.94	250.404	559.577
		4313.75	210.692	586.308
		4810.83	269.231	656.596
		7390.54	227.25	741.538
		6678.36	283.788	642.019
		9497.23	202.885	362.5
		5159.1	255.442	303.5
		3819.02	148.269	303.433
		4816.52	163.423	367.327
		8147.29	201.673	346.436
		2423.17	255.442	900.769
		1923.17	152.481	830.712
		3778.52	159	488.154
		4325.29	202.885	721.827
		5708.33	172.058	569.769
		6658.77	218.827	615.288
		5622.48	196.558	568.058
		7981.17	218.231	514.135
		5963.44	142.135	542.558
		2254.31	154.5	711.404
		6414.67	234.385	657.673
		4688.98	180.827	870.577
		3659.19	176.077	540.904
		7702.46	220.288	690.058
		4567.31	220.462	594
		7987.36	259.5	541.981
		8111.77	218.827	513.288
		8004.21		745.827
				721.827
				615.288
				595.904
	mean	5660.65	213.028	609.867
	SD	1987.98	44.6113	190.92
	n	30	29	33

## Sheet: Fig 1G
		+ade → -ade							+ade → +ade
		time (min)	mean	SD	n				time (min)	mean	SD	n
	Number of maxima per cell	3	0.835182	0.154289	11			Number of maxima per cell	3	0.848	0.153235	10
		7	0.853273	0.102328	11				7	0.8203	0.150806	10
		11	0.960455	0.127683	11				11	0.8519	0.153244	10
		15	1.13927	0.241754	11				15	0.8331	0.195726	10
		19	1.34064	0.302995	11				19	0.8471	0.180833	10
		23	1.45755	0.358271	11				23	0.8085	0.194772	10
		27	1.73609	0.403449	11				27	0.7957	0.196432	10
		31	2.02891	0.458951	11				31	0.7967	0.251492	10
		35	2.17873	0.505304	11				35	0.8139	0.27738	10
		39	2.20427	0.459022	11				39	0.8053	0.214905	10
		43	2.26964	0.440373	11				43	0.7992	0.259741	10
		47	2.12718	0.526581	11				47	0.806	0.243076	10
		51	2.14891	0.466028	11				51	0.8348	0.2964	10
		55	2.03445	0.546387	11				55	0.7859	0.320311	10
		59	1.97064	0.532615	11				59	0.7583	0.328616	10

## Sheet: Fig 1H
		−ade → +ade						−ade → −ade
		time (min)	mean	SD	n			time (min)	mean	SD	n
	Number of maxima per cell	-3	3.18467	0.484877	12		Number of maxima per cell	-3	3.20308	1.04849	12
		-1	3.35642	0.679579	12			-1	3.47275	1.14757	12
		1	3.52683	0.590276	12			1	3.53667	1.32592	12
		3	2.82175	1.19526	12			3	3.48125	1.1579	12
		5	1.73008	1.22848	12			5	3.41508	1.09018	12
		7	1.21908	0.861257	12			7	3.22892	1.19848	12
		9	1.15425	0.89885	12			9	3.27508	1.1422	12
		11	0.97025	0.402788	12			11	3.2265	1.15152	12
		13	0.88825	0.263182	12			13	3.011	1.06123	12
		15	0.91125	0.261848	12			15	2.90667	1.06704	12
		17	0.895833	0.294324	12			17	2.90442	1.08612	12
		19	0.882	0.302309	12			19	2.78517	1.09806	12

## Sheet: Fig 2B
		mock	dig.	1,6-HD
	% cells with Ade4-mNG condensates	68.421	50.153	36.17
		78.641	67.656	35.806
		86.441	86.859	36.196
		81.383	89.869	38.235
		88.205	84.698	36.531
		89.326	67.138	37.358
		88.199	59.786	36.137
		85.052	63.38	30.696
		69.543	67.162	32.418
		76.894	76.233	45.092
		72.764	71.45	38.279
		72.727	74.281	38.926
		77.157	62.473	34.414
		80	50	34.615
		73.451	36.193	38.196
		82.558	13.554	32.902
		41.248	17.353	33.636
		46.589	50.579	9.686
		49.233	62.963	6.084
		53.467	58.59	6.773
		44.812	21.219	8.406
		48.191	32.593	8.355
		55.4	52.137	4.545
		61.034	20.085	1.617
				3.676
	mean	69.614	55.6835	26.59
	SD	15.6077	22.1681	14.6331
	n	24	24	25

## Sheet: Fig 2C
	Residue	AA	Disorder score
	1	M	0.24
	2	C	0.18
	3	G	0.09
	4	I	0.06
	5	L	0.05
	6	G	0.05
	7	I	0.05
	8	V	0.05
	9	L	0.05
	10	A	0.04
	11	N	0.03
	12	Q	0.03
	13	T	0.02
	14	T	0.02
	15	P	0.01
	16	V	0.02
	17	A	0.02
	18	P	0.02
	19	E	0.02
	20	L	0.02
	21	C	0.03
	22	D	0.04
	23	G	0.05
	24	C	0.08
	25	I	0.12
	26	F	0.19
	27	L	0.31
	28	Q	0.45
	29	H	0.57
	30	R	0.68
	31	G	0.75
	32	Q	0.72
	33	D	0.64
	34	A	0.63
	35	A	0.65
	36	G	0.62
	37	I	0.52
	38	A	0.36
	39	T	0.19
	40	C	0.09
	41	G	0.03
	42	S	0.02
	43	R	0.02
	44	G	0.02
	45	R	0.02
	46	I	0.01
	47	Y	0.02
	48	Q	0.02
	49	C	0.02
	50	K	0.02
	51	G	0.02
	52	N	0.02
	53	G	0.02
	54	M	0.03
	55	A	0.03
	56	R	0.03
	57	D	0.03
	58	V	0.02
	59	F	0.02
	60	T	0.02
	61	Q	0.04
	62	Q	0.03
	63	R	0.03
	64	V	0.03
	65	S	0.02
	66	G	0.02
	67	L	0.02
	68	A	0.02
	69	G	0.02
	70	S	0.02
	71	M	0.02
	72	G	0.02
	73	I	0.02
	74	A	0.02
	75	H	0.04
	76	L	0.05
	77	R	0.06
	78	Y	0.06
	79	P	0.07
	80	T	0.07
	81	A	0.06
	82	G	0.07
	83	S	0.07
	84	S	0.07
	85	A	0.06
	86	N	0.05
	87	S	0.04
	88	E	0.03
	89	A	0.03
	90	Q	0.03
	91	P	0.03
	92	F	0.01
	93	Y	0.01
	94	V	0.01
	95	N	0.02
	96	S	0.02
	97	P	0.02
	98	Y	0.02
	99	G	0.02
	100	I	0.02
	101	N	0.03
	102	L	0.03
	103	A	0.04
	104	H	0.04
	105	N	0.04
	106	G	0.03
	107	N	0.03
	108	L	0.04
	109	V	0.04
	110	N	0.03
	111	T	0.03
	112	A	0.02
	113	S	0.02
	114	L	0.02
	115	K	0.03
	116	R	0.04
	117	Y	0.05
	118	M	0.06
	119	D	0.07
	120	E	0.09
	121	D	0.14
	122	V	0.16
	123	H	0.19
	124	R	0.25
	125	H	0.29
	126	I	0.4
	127	N	0.37
	128	T	0.36
	129	D	0.35
	130	S	0.29
	131	D	0.24
	132	S	0.15
	133	E	0.1
	134	L	0.07
	135	L	0.04
	136	L	0.03
	137	N	0.02
	138	I	0.02
	139	F	0.02
	140	A	0.02
	141	A	0.03
	142	E	0.03
	143	L	0.04
	144	E	0.06
	145	K	0.08
	146	H	0.12
	147	N	0.14
	148	K	0.15
	149	Y	0.16
	150	R	0.14
	151	V	0.13
	152	N	0.12
	153	N	0.11
	154	E	0.08
	155	D	0.06
	156	V	0.04
	157	F	0.02
	158	H	0.02
	159	A	0.01
	160	L	0.01
	161	E	0.01
	162	G	0.01
	163	V	0.01
	164	Y	0.01
	165	R	0.01
	166	L	0.01
	167	C	0.01
	168	R	0.01
	169	G	0.01
	170	G	0.01
	171	Y	0.01
	172	A	0.01
	173	C	0.01
	174	V	0.01
	175	G	0.01
	176	L	0.01
	177	L	0.01
	178	A	0.01
	179	G	0.01
	180	F	0.01
	181	A	0.01
	182	L	0.01
	183	F	0.01
	184	G	0.01
	185	F	0.01
	186	R	0.01
	187	D	0.01
	188	P	0.01
	189	N	0.01
	190	G	0.01
	191	I	0.01
	192	R	0.02
	193	P	0.02
	194	L	0.03
	195	L	0.03
	196	F	0.03
	197	G	0.03
	198	E	0.04
	199	R	0.05
	200	E	0.04
	201	N	0.05
	202	P	0.03
	203	D	0.02
	204	G	0.02
	205	T	0.02
	206	K	0.01
	207	D	0.01
	208	Y	0.01
	209	M	0.01
	210	L	0.02
	211	A	0.02
	212	S	0.01
	213	E	0.02
	214	S	0.02
	215	V	0.02
	216	V	0.02
	217	F	0.03
	218	K	0.03
	219	A	0.03
	220	H	0.03
	221	N	0.02
	222	F	0.02
	223	T	0.03
	224	K	0.04
	225	Y	0.03
	226	R	0.02
	227	D	0.03
	228	L	0.02
	229	K	0.02
	230	P	0.02
	231	G	0.02
	232	E	0.02
	233	A	0.03
	234	V	0.04
	235	I	0.02
	236	I	0.03
	237	P	0.04
	238	K	0.05
	239	N	0.05
	240	C	0.06
	241	S	0.08
	242	K	0.1
	243	G	0.16
	244	E	0.22
	245	P	0.19
	246	E	0.18
	247	F	0.2
	248	K	0.19
	249	Q	0.25
	250	V	0.31
	251	V	0.29
	252	P	0.19
	253	I	0.15
	254	N	0.12
	255	S	0.1
	256	Y	0.07
	257	R	0.05
	258	P	0.04
	259	D	0.03
	260	L	0.04
	261	F	0.05
	262	E	0.08
	263	Y	0.11
	264	V	0.11
	265	Y	0.09
	266	F	0.11
	267	A	0.12
	268	R	0.17
	269	P	0.27
	270	D	0.21
	271	S	0.21
	272	V	0.17
	273	L	0.21
	274	D	0.2
	275	G	0.26
	276	I	0.25
	277	S	0.12
	278	V	0.11
	279	Y	0.08
	280	H	0.06
	281	T	0.06
	282	R	0.05
	283	L	0.04
	284	A	0.03
	285	M	0.02
	286	G	0.02
	287	S	0.02
	288	K	0.02
	289	L	0.02
	290	A	0.02
	291	E	0.02
	292	N	0.02
	293	I	0.02
	294	L	0.02
	295	K	0.02
	296	Q	0.01
	297	L	0.02
	298	K	0.02
	299	P	0.02
	300	E	0.02
	301	D	0.02
	302	I	0.03
	303	D	0.03
	304	V	0.03
	305	V	0.04
	306	I	0.04
	307	P	0.04
	308	V	0.05
	309	P	0.05
	310	D	0.05
	311	T	0.07
	312	A	0.07
	313	R	0.06
	314	T	0.05
	315	C	0.04
	316	A	0.04
	317	L	0.04
	318	E	0.02
	319	C	0.02
	320	A	0.01
	321	N	0.01
	322	V	0.01
	323	L	0.01
	324	G	0.01
	325	K	0.01
	326	P	0.01
	327	Y	0.01
	328	R	0.01
	329	E	0.01
	330	G	0.01
	331	F	0.01
	332	V	0.01
	333	K	0.02
	334	N	0.02
	335	R	0.02
	336	Y	0.05
	337	V	0.07
	338	G	0.1
	339	R	0.21
	340	T	0.27
	341	F	0.26
	342	I	0.26
	343	M	0.43
	344	P	0.47
	345	N	0.48
	346	Q	0.55
	347	R	0.54
	348	E	0.43
	349	R	0.35
	350	V	0.43
	351	S	0.4
	352	S	0.34
	353	V	0.34
	354	R	0.31
	355	R	0.28
	356	K	0.18
	357	L	0.11
	358	N	0.06
	359	P	0.04
	360	M	0.03
	361	E	0.03
	362	S	0.02
	363	E	0.02
	364	F	0.01
	365	K	0.01
	366	G	0.01
	367	K	0.01
	368	K	0.01
	369	V	0.02
	370	L	0.02
	371	I	0.02
	372	V	0.02
	373	D	0.04
	374	D	0.07
	375	S	0.09
	376	I	0.11
	377	V	0.12
	378	R	0.16
	379	G	0.14
	380	T	0.17
	381	T	0.17
	382	S	0.12
	383	K	0.1
	384	E	0.09
	385	I	0.08
	386	V	0.06
	387	N	0.05
	388	M	0.06
	389	A	0.04
	390	K	0.03
	391	E	0.02
	392	S	0.02
	393	G	0.02
	394	A	0.02
	395	T	0.02
	396	K	0.02
	397	V	0.02
	398	Y	0.02
	399	F	0.03
	400	A	0.03
	401	S	0.03
	402	A	0.03
	403	A	0.03
	404	P	0.04
	405	A	0.04
	406	I	0.05
	407	R	0.07
	408	Y	0.08
	409	N	0.1
	410	H	0.12
	411	I	0.16
	412	Y	0.22
	413	G	0.25
	414	I	0.29
	415	D	0.23
	416	L	0.21
	417	T	0.15
	418	D	0.13
	419	T	0.13
	420	K	0.09
	421	N	0.11
	422	L	0.09
	423	I	0.09
	424	A	0.07
	425	Y	0.05
	426	N	0.05
	427	R	0.03
	428	T	0.03
	429	D	0.02
	430	E	0.02
	431	E	0.02
	432	V	0.01
	433	A	0.02
	434	E	0.02
	435	V	0.01
	436	I	0.02
	437	G	0.02
	438	C	0.02
	439	E	0.02
	440	R	0.02
	441	V	0.02
	442	I	0.03
	443	Y	0.03
	444	Q	0.03
	445	S	0.03
	446	L	0.03
	447	E	0.03
	448	D	0.03
	449	L	0.04
	450	I	0.04
	451	D	0.04
	452	C	0.04
	453	C	0.03
	454	K	0.03
	455	T	0.02
	456	D	0.02
	457	K	0.01
	458	I	0.01
	459	T	0.01
	460	K	0.01
	461	F	0.01
	462	E	0.01
	463	D	0.01
	464	G	0.01
	465	V	0.01
	466	F	0.01
	467	T	0.01
	468	G	0.01
	469	N	0.01
	470	Y	0.01
	471	V	0.01
	472	T	0.02
	473	G	0.02
	474	V	0.04
	475	E	0.05
	476	D	0.07
	477	G	0.1
	478	Y	0.11
	479	I	0.17
	480	Q	0.22
	481	E	0.25
	482	L	0.28
	483	E	0.34
	484	E	0.38
	485	K	0.4
	486	R	0.52
	487	E	0.62
	488	S	0.66
	489	I	0.71
	490	A	0.82
	491	N	0.9
	492	N	0.94
	493	S	0.96
	494	S	0.97
	495	D	0.97
	496	M	0.98
	497	K	0.99
	498	A	0.99
	499	E	0.99
	500	V	0.98
	501	D	0.98
	502	I	0.98
	503	G	0.98
	504	L	0.97
	505	Y	0.96
	506	N	0.93
	507	C	0.91
	508	A	0.91
	509	D	0.91
	510	Y	0.91

## Sheet: Fig 2G
		DMSO	Rapamycin
	% cells with Ade4-mNG condensates	66.459	13.879
		63.833	7.353
		88.86	9.877
		89.286	13.553
		90.287	26.103
		35.662	20.588
		91.245	4.142
		90.661	10.601
		93.478	2.041
		78.261	2.525
		86.031	3.271
		86.723	2.676
		90.179	2.786
		92.105	4.348
		93.333	4.745
		92.857	8.717
		91.192
	mean	83.556	8.57531
	SD	15.1884	7.02233
	n	17	16

## Sheet: Fig 2I
		WT	sfp1∆	sit4∆
	% cells with Ade4-mNG condensates	86.245	21.531	60.77
		90.275	29.676	55.338
		89.895	29.551	57.082
		90.529	51.394	58.416
		93.865	58.244	57.685
		91.209	58.072	60.78
		94.699	51.786	62.824
		92.824	46.367	62.441
		53.378	47.801	19.066
		51.679	44.922	21.295
		70.561	22.677	23.922
		75.676	17.175	25.692
		60.239	24.302	22.712
		60.087	28.467	19.295
		59.417	26.843	20.979
		52.603	40.476	18.008
		16.312	24.138	26.02
		18.197	24.39	11.161
		2.809	9.735	14.478
		72.69	11.709	12.678
		72.794	8.189	18.949
		71.735	8.871	25.694
		75.368	9.665	27.344
		72.026	13.966	29.136
		68.182	11.172	39.056
		69.388	13.399	35.817
				37.759
				33.945
				26.613
	mean	67.4108	28.2507	33.964
	SD	24.3772	16.4006	17.346
	n	26	26	29

## Sheet: Fig 2J
		DMSO	Diazaborine
	% cells with Ade4-GFP foci	73.608	16.86
		79.115	11.753
		71.267	9.271
		78.308	5.026
		77.937	2.204
		69.71	4.485
		71.476	4.139
		62.1	1.679
		57.503	1.122
		64.476	7.538
		61.963	5.598
		57.644	6.431
			4.235
			4.046
			3.095
	mean	68.7589	5.83213
	SD	7.86169	4.16603
	n	12	15

## Sheet: Fig 3B
		[PEG] (%)									Mean density of particles
		0	10	12.5	15	2.5	5	7.5		[PEG] (%)	mean	SD	n
	Mean density of particles	2691	2763.33	2972.95	2130.57	2147.71	2061.17	1628.75		0	2593.52	177.156	970
		2640	3162.16	3187.73	2329.71	1950.17	1961.19	1634		2.5	2423.28	290.868	413
		2636	2409.56	2655.64	2411.75	1959.67	2895.92	2100.86		5	1985.49	226.811	499
		2543	4587.86	5128.14	3586.16	2246.82	2393.63	2028.14		7.5	2079.56	334.628	1123
		2611.33	2279.5	2368.2	2567	2171.36	1760.5	1840.89		10	3430.56	905.229	6369
		2602.57	3121.24	3153.94	2858.96	2617.52	1934.8	1896.83		12.5	3966.77	1212.1	7802
		2710.14	2629.22	3631.61	2490.46	1892.33	1893.12	1992.93		15	3287.68	989.254	6993
		2582.5	3291.23	5998.92	4686.37	1948.5	1985.82	1663.27
		2661.33	2852.5	3576.47	2130.83	2011.33	1770	1652.67
		2635.62	3748.74	2850.23	2268.44	1922.83	2519.93	1648.5
		2631.5	4674.4	4321.28	2172.69	1954	2118	1733.89
		2650.5	4360.91	2532.9	2269.91	2598	1799.43	2394.8
		2715.12	2236.67	6734.05	2194.75	2008	2104.29	1666.79
		2719.78	2154.38	2656.92	1879.33	2285.39	2322.46	2068.89
		2619.14	2480	2778.33	2958.21	2265.78	1775.33	1713.21
		2730.43	2294.88	2291.12	2558.77	2709.04	1815.67	1657.44
		2594	3842.2	2933.92	2998.59	2339.89	1827.83	1571.33
		2735.62	3860.51	2965.12	2561.61	1936.18	2368.84	1648.5
		2688.43	3958.06	2197.5	2427.23	1943	1811.85	2622.28
		2749.11	2551.43	3180.44	2799.71	1969.64	1778.62	1600.67
		2631.57	3155.13	2780.6	3833.34	1867.17	1811.64	1894.83
		2636.44	3666.97	2732.39	2841.6	1976	1749.88	1657.44
		2612.96	3803.8	3142.7	2716.26	2678.3	1843.08	2661.05
		2641.33	4450.83	2361.88	2092	1972.67	1815.88	1630.12
		2570.62	3531.03	2470.33	2494.39	2064.44	1833.03	1924.36
		2731.75	3443.89	2456.89	4174.51	2016.14	1826.6	1700.65
		2681.43	2405.56	2525.36	4995.3	2056.32	1644.65	1903.1
		2683.25	3473.48	2354.5	3153.04	1990.5	1771.29	2162.04
		2646.29	3563.87	3587.72	3129.06	1986.07	1754.71	2480.93
		2679	2380.6	2232.83	2234.5	1928.67	1810.25	1683.23
		2671.4	3735.27	5620.91	1975	2358.05	1796.75	2261.3
		2604	2558.77	2864.79	2468.61	2045.64	1789	1592
		2642.86	2580.25	4729.74	2301.9	1981.57	1853.62	1591.31
		2596.86	2325	2818.19	2371.55	2678.99	1796.14	1698.57
		2697.89	4617.41	2789.7	3702.27	2062.67	1789.17	2737.42
		2661.12	2328.23	2314.44	2707.41	2489	1840	2128.28
		2733.73	2889.75	2752	2091.33	2017.69	1985.75	1619.5
		2653.29	2784.89	5517.25	2256.5	1966.5	1821.5	1929.37
		2670.72	5037.95	2516.27	2568.23	1935.29	1725.29	1683.07
		2663	2782.19	3234.06	2650.89	1996.71	1830.44	1693.12
		2694.38	3214.76	2399.71	4545.07	1935.17	1791	1623
		2675.44	4011.91	2453.5	2434.2	2086.33	1886.9	2305.9
		2648.86	2382.88	3360.05	1966.62	2076.29	1858.29	1754
		2616	2130.17	2223.5	2658	2038.12	1908.43	1980.3
		2650.44	3083.61	3672.26	2821.61	2075.46	1917.67	1683.22
		2638.33	4535.21	3213.13	2430.14	2592.32	1952.29	1687.44
		2636.33	3427.68	3538	2088	2214.75	1901.6	2467.29
		2643.5	2184	3094.92	2494.93	2238.25	1945.78	1690.14
		2751.56	3814.92	2502.8	2169.58	2141.33	1912.14	1773.26
		2728.12	3030.18	3127.5	2207.2	2649.07	1895.85	1707.33
		2695.71	2795.94	2269.29	2334.59	2181.22	1883.71	1661.88
		2694.14	4506.87	2242.29	2003.5	2120.67	1930.5	1930.41
		2635.17	2588.33	6076.44	2923.86	3245.72	1898.43	2166.67
		2640.83	2345	2871.27	2319.11	2149.45	1942.62	2016.87
		2728.39	2406.33	3027.41	2979.48	2138.97	2099.33	1695.09
		2662.29	2779.43	2392.29	2584.56	2171.58	1874.33	1683.18
		2650.75	2875.29	5232.74	2501.06	2087	1923.5	1644.29
		2618	4637.33	4351.82	2817.06	2170.52	1943.17	2209.84
		2734.5	2245.11	2644.09	2496.3	2202	1857.67	1722.44
		2718.33	2774.67	2648.22	1969.83	3116.59	1902.67	1665
		2833.94	3937.63	4402.53	2043.33	2223.57	1992	1598.89
		2756.83	3326.29	4278.89	2331.22	2839.02	1911.1	1617.38
		2715.05	4461.36	3560.83	2827.5	2657.82	1942.58	1832
		2690.5	2221.83	4152.74	2204.62	2199.19	1963.78	1633
		2690.1	2251	3223.12	2016.17	2204.89	1945.5	1717.12
		2680.29	4652.26	2589	2137.12	2320.75	1942.38	1784.69
		2691.64	2770.33	3023.11	2946.94	2132.57	1885.83	1622.56
		2717.57	3003.32	3138.69	2246.33	2183.57	1889.17	1875.16
		2664.88	2411.6	3508.71	2362.5	2240.83	1856.83	1798.82
		2735.73	2677.14	3405.69	2042	2531.6	1945.4	1763.93
		2752.33	2360.33	5430.61	2131.67	2195.33	1922.39	1756.21
		2700	2368.83	2137.83	2800.59	2187.27	1839.43	1777.05
		2704	2524.83	3336.56	2143.86	2217.71	2173.59	1672.38
		2782	3831.29	2255.12	2822.47	2147.2	1847.18	1670.21
		2707	2494.54	2436.57	2574.53	2250	2254.17	1609.17
		2676	2316.7	2205.83	2156.2	2232.33	1938.67	1634.71
		2734.57	3493.52	2801.17	2242.63	2179.33	1890.43	1843.94
		2756	2524.58	2640.36	2073.64	2654.42	1842.33	1713.33
		2698.25	3886.38	2186.5	2058.78	2199.67	1883.86	1681.31
		2742.33	2764.29	4668.53	2101.43	2197.25	1900.86	1691.45
		2708.5	3051.62	4640.66	2265.1	2793.23	1917.17	1723.13
		2697.27	3542.55	3786.47	2245.8	2219	1847.83	2251.94
		2742.64	2618.07	2268.14	2610.64	2215.71	1900.5	2089.92
		2798.5	2944.07	2063.33	2201.42	2143.86	2828.89	2185.13
		2776.78	3081.83	2434.06	2133.67	2118.5	1860.25	1879.79
		2705.29	2745.8	5400.81	2347.61	2133.33	1868.43	1770.5
		2832.58	4157.39	5474.42	2010.62	2164.29	1932.78	2037.63
		2715.43	2367.33	2432.5	4004.03	3058.35	2039.79	1709.62
		2793.57	2707	2807	4071.26	2530.98	1933.14	1895.77
		2704.33	3384.25	3426.65	2145.77	2747.4	2174.12	2846.11
		2738.8	3095.6	5269.71	1984.33	2576.23	1919	2476.64
		2714	2417.46	2253.22	1935.67	2426.21	1864.5	1710.94
		2735.62	2505.08	2728.36	4153.24	2309.93	1957.89	1705.7
		2724.25	3898.59	3685.44	2312.64	2257.54	1939.86	1937.91
		2740	2174.33	2355.7	2041.9	2201.15	1991.22	1676.57
		2792.62	2933.33	2341.78	3480.75	2733.95	1905.33	1683.33
		2728.08	2502	2315.56	2016.78	2169.5	1932.5	1819.33
		2785.54	2650.06	2899.56	2939.15	2402.56	1913.14	1724.56
		2757.31	2500.36	2110.5	3418.04	2246.43	1921.67	1673.5
		2768.57	2743.33	2960.19	2993.14	2207.25	1969.36	2121.35
		2784.89	2207.67	4169.6	2440.77	2153.1	2130.61	1688.86
		2795.86	2102.14	2213.17	3919	2617.84	2062.93	1674.5
		3002.89	2486	2426.88	3251.45	2398.64	2077.95	2174.33
		2761.43	3533.78	2305.33	2231.91	2511.63	2775.13	1651.14
		2723.14	2524.2	3585.47	2450	2308	1948.29	1661.42
		2856.62	2712.23	2790.67	2449.53	2455.18	2126.74	1689.27
		2927.46	3725.54	2966.87	2276.77	2210	2406.66	1772.12
		2776.29	2772.93	2867.75	4453.69	2166.17	1889.11	1670.89
		2861.2	2351.91	2291.34	2077.83	2107	1968.85	1860.08
		2769.14	2367.33	2990.67	1976	2991.73	1924.57	1590.83
		2725.14	5084.78	3146.92	2703.41	2195	2234.7	2469.74
		2758.38	2378.92	2362.38	2797.43	2115.9	1929	1640
		2772.14	4105.73	3780.81	2594.43	2324.11	1955.55	2009.27
		2702.33	3776.17	5454.1	2119.08	2266.67	1879.71	1685.09
		2779	4271.77	3944	2391.9	2374.88	3214.39	2276.84
		2775	3067.94	2491.09	3086.14	2277.14	1985.14	1683.12
		2774.61	2966	4421.16	2410.56	2199.29	1935.1	1667.88
		2763.56	4519.31	2980.91	2226.14	2093	2040.71	1631.29
		2796.17	4807.3	5039.65	3087.16	2190.92	2521.6	1809.77
		2761.17	2192.33	2656	2092.43	2181.45	2127	1735
		2756.14	2910.59	3999.13	2103.67	2152.12	1989.67	1658.42
		2761.5	3365.04	2267.33	2151.5	2138.57	1917.83	1870.82
		2749.82	3248.19	4300.92	2586.61	2501.7	2086.69	1945.57
		2765.2	3150.54	3816.61	3098.07	2154.33	2993.58	1692.91
		2749.88	2706.94	4220.65	2630.76	2157	1879.5	2850.11
		2778.33	3896.08	2877	2113.88	2249.71	2725.35	1630.14
		2794.8	2994.3	2253.5	2002.33	2179.78	1967.18	1690.62
		2779.33	4418.6	3104.65	2806.57	2685.43	2287.16	1837.32
		2769.5	4285.73	2554.67	2895.43	2199.89	2416.99	1672.89
		2909.12	2757.06	2032.88	3004.09	2198.89	2016.17	1783.19
		2832.14	2233.5	2377.3	3238.85	2205.22	1912.25	1652
		2767.17	3534.85	3053.25	2128.6	2138.58	1958.43	1714.72
		2814.86	3096.11	2566.18	5155.08	2180.92	1956.5	1616.43
		2833.72	2942.82	4010.89	2799.08	2247	1951.77	1638.62
		2826.08	2791.83	5988.67	2591.38	2157.71	2275.04	2046.27
		2783.39	2644.33	4888	1947.33	2209.86	2313.55	1941.31
		2780	3448.67	2164	2570	2244.42	1933.5	1689.44
		2774.5	3376	2566	2003.09	2685.14	2230.3	1691.88
		2804.79	3476.83	2405.56	2310.83	2211.31	1967.48	1636.83
		2875.42	2954.13	2340.88	2344.73	2216	2516.22	1666.71
		2891.33	2427.2	2743.36	2180.56	2213.83	1895.73	1671.89
		2917.14	2482.39	4254.89	2539	2570	1979	1629.86
		2819.5	3903.03	3412.29	4792.61	2700.79	2007.91	1650.38
		2860.67	2762.45	4312.39	2256.27	2265	1994.31	1667.57
		2797.57	2141.17	2436.9	3436.65	2227.88	2095.23	1639.83
		2830.33	3225.76	3475.18	2067.3	2245.22	1781.31	1670.95
		2860.43	3394.6	2336.75	3959	2252	3027.74	1611.75
		2780.43	2286.25	3583.44	2516.14	2241.88	2430.5	1972.83
		2723.33	2718.25	2174.14	3082.7	2284.5	2381.8	1778.62
		2800.81	2465.07	2274.25	2067.5	2361.69	1950.07	1746.71
		2797.62	2694.36	3096.57	2003.43	2238.92	1883.83	1716.85
		2805.33	2912.53	3996.84	4072.38	2230.62	2155.78	1730
		2850.55	3084.94	3137.77	2950.94	2256.79	2121.54	1630.38
		2907.82	3872.17	2720.21	2688.31	2207.17	2567.71	1689.13
		2854.36	4157.48	4000.89	3011.48	2367.45	1812.18	1707.07
		2834.08	2339.67	2690.54	2221.42	2231.5	2022.19	1691.27
		2813.17	2216.67	3124	3350.55	2266.44	1993.82	1757.04
		2812.14	2350.75	3521.63	2029	2298	1969.57	1856.7
		2838.67	2239.78	3138.88	3031.24	2273.71	2003.05	1708.83
		2804.08	2717.31	3704	2871.25	2235.88	1974.71	1703.23
		2807.67	2937.94	3933.1	2031.62	2222.83	1969.17	1745.38
		2902.67	3357.61	3033.83	3244.43	2319.71	1930.33	1674.79
		2859.67	2807.64	3330.44	2310.45	2224.71	2037.86	1954.56
		2800.29	3036.16	4611.4	2162.12	2498.66	1736.54	1695
		2844.75	3104.29	2554.29	1960.5	2197.27	2025.24	1783.63
		2841.23	2496.92	2327.33	2394.42	2267.25	2087.81	2214.42
		2801	2663.56	4669.9	2577	2789.55	1996.85	1632.18
		2819.67	2514.88	3293.04	2478.69	2245	1924.43	1669.2
		2794.62	4631.39	3849.62	3074.39	2266.29	2022.93	1757.97
		2843.15	3149.35	4147.56	2056	2255.67	1948.75	2182.65
		2774.43	2668.79	3881.25	2727.86	2321.71	2005.71	1686.67
		2815	2772.35	3849.47	2132.22	2319	2652.14	2237.96
		2882.62	3323.42	2123.17	2234	2297.58	1889.43	1636
		2889.5	2159.67	2278.14	4074.88	2281.43	2444.2	1650.69
		2808.29	2447.36	2871.86	2239.67	2266.43	3214.48	1833.95
		2827	2265.82	2822.61	2146.33	2276.17	2005.7	1659.93
		2962.82	2135.67	4342.69	2105	2273.5	2879.85	1655.29
		2895.62	2155.67	2318.7	4478.77	2319.43	1886.12	1678.6
		2820	2393.73	5022.59	2760.86	2305.33	1888.67	1846.02
		2929.67	2211.57	3707.35	2104.56	2262.36	2013.83	1656.58
		2877.5	2485.45	2955.67	1917.36	2276.33	2667.82	1778.62
		2920.17	2456.25	2419.14	2070.67	2364.75	1951.89	1650.18
		2968	4403.51	5134.62	2251.2	2731.85	1956	1776.27
		2928	3237.46	2667.82	2175.53	2332.83	1955.83	1673.06
		2966.71	2808.35	3128.33	3606.82	2634.08	1991.12	1693.09
		2913	2447.08	3216.93	2274.54	2398.57	1867.62	2071.22
		2901.72	3656.36	2756.4	2241	2435.91	1708.82	1903.77
		2899.29	3030.94	2464	2042	2399.15	1813.23	1852.15
		2945.71	2114.83	2549.92	2283.73	2296.83	1713.14	1666.88
		2918.77	2431.11	2724.42	2111.14	2568.58	1941.89	1639.4
		2345	3066.47	2454.25	2278.64	2657.09	1738.41	1695.32
		2308.5	3262.87	4870.27	3697.93	2284.29	1801.96	2099.63
		2253.83	3738.57	2057.14	4548.94	2652.27	1724.57	1647.43
		2333	2395.64	2970.46	2213.73	2674.54	1791.39	1755.68
		2293.7	2421.67	2868.09	2685.72	2626.8	1721.75	1636.33
		2325.57	2382.57	3701.14	2481	2351.22	1703.33	1603.12
		2366.43	2799.79	2856.54	2560.57	2374.91	1761.39	1673.56
		2295.83	3866.02	4839.38	3002.5	3808.6	1728.65	1763.08
		2325.71	4446.29	2333.33	2751	2370.67	1723.67	1684.5
		2373.33	2982.75	2777.27	2727.06	2286.5	2268.84	1638
		2273.29	2241.18	4048.84	2939.06	2400.69	1693.88	1657.33
		2352.14	2793.57	2455.88	3630.74	2386.71	2633.6	1755.79
		2363.7	2323.67	3110	2436	2642.66	1778.57	1704.21
		2358.7	3624.44	3143.15	2059.38	2749.21	2386.82	2042.47
		2349.2	3692.37	4292.86	3118.32	2429.53	1644.82	1701.33
		2333.56	3751.59	5486.98	2011	3180.57	1799.5	1685.78
		2374.88	2216.33	2326.86	3030.61	2629.47	1708.14	1746.67
		2306.33	2388.67	2914.95	2969.29	2478.64	2272.76	1767.56
		2343.5	3561.85	3682.32	2950.53	2306.29	1823.5	1694.6
		2312	3067.09	3256.83	3315.96	3094.51	1708.89	1639.62
		2352.53	2262	3001.07	2219.29	2426	1802	1689.5
		2331.78	2639.57	3621.2	2378.8	2333.38	1874.1	1777.36
		2381.07	2814.83	2766.5	4339.09	3007.09	1680.5	1909.52
		2354.57	2813.88	3348.11	2552.33	2725.07	2366.04	1802.82
		2282	2069.17	2396.5	1956.17	2332.17	1700.83	1626.75
		2323.31	2704.25	2781.5	3378.42	2381.11	1827.54	1648
		2427.71	3418.25	3941.46	2215.67	2650.61	1709.67	1729.6
		2382.29	4542.76	5768.55	2156	2606.23	1779.44	1651.29
		2392.62	4209.16	2851.71	3672.45	2535.64	2212.57	1625.83
		2394.17	3850.91	2171.5	3344.22	2351.58	1725.89	1643.36
		2388.43	2575.27	5847.65	2406.21	2310.57	1692.67	2620.57
		2461.33	2380.8	2832.64	2812.17	2403.75	1798.43	1778.47
		2323.56	5218.85	3514.62	2208.36	2399.86	1746.67	1834.44
		2396.61	2234.67	4919.29	2924.71	2333.17	1793.14	2554.59
		2379.83	4093.67	2342	2448.88	2410.6	1756.29	1745
		2371.4	4901.09	3163.67	2303.67	2246.33	1821.67	2007.33
		2432.17	2372.67	2707.92	2925.29	2197.29	1685.17	1992.5
		2353.29	2762.93	2883.08	2781.89	2265.93	1794.12	2039.62
		2392.57	2421.78	2222.33	3095.19	2217.5	2071.79	1909.25
		2359	3600.45	2276.67	3545.84	2961.8	1680.83	1880.53
		2379.44	2635.17	4204.63	2017.29	2169.5	2283.59	1978.48
		2360.17	4319.27	2708.88	2098.33	2232	1773.67	1924.87
		2362.79	2900.95	3755.52	2596.8	2197.83	1757.33	1949.62
		2353.88	2536.92	3927.21	2079.5	2247	1789	1709.29
		2407.7	2283.67	2888.14	2927.41	2278.17	2067.35	1772.83
		2363.86	4039.76	2219.5	2512.14	2221.56	1695.09	2235.35
		2329.17	3198.45	3034.71	2298.54	2256.33	2747.89	1921.19
		2335.25	4826.22	2528.45	2768.94	2863.05	2297.11	1823.13
		2499.78	2508.77	2910.92	2444.17	2503.38	1887.88	1763.58
		2309.17	2183.14	4613	3374.55	2206	2867.95	1851.75
		2382.85	2799.61	2518.91	2388.91	2281.32	1982.72	1827.58
		2279.57	3556.33	2308.22	2121.62	2229.83	2222.26	1975.53
		3285.34	2398.08	4838.56	2769.57	2242	2735.92	1919.5
		2328.5	3166.44	3407.14	2762.47	2268.67	1857	1867.57
		2459.12	2578.69	2810.75	3764.53	2152.67	2374.41	1852.41
		2407.3	2761.76	2539.61	2800.41	2339.18	2708.61	1717.3
		2341	2791.12	4134.69	4997.78	2311.87	2632.99	1901.23
		2534.18	5665.53	3259.79	1945.57	2251	1900.43	1984.44
		2550	2493	2376.22	2014.88	2227.5	2154.29	2363.68
		2371.33	4895.43	2539.44	2275	2304.57	2157.44	2127.27
		2367.14	2554.6	3806.17	2286.55	2268	2108.08	2158.24
		2412.43	2565.25	2847.18	2489.24	2298.17	2536.15	1742.33
		2348	4806.14	4920.32	2753.18	2305.38	1958.33	1825.82
		2326.17	2814.41	3297.5	2146.8	2776.96	2162.56	1822.79
		2322	2634.5	2201.67	2590	2305.83	1871.78	1899.67
		2651.24	4475.84	4027.22	3070.09	2751.12	1893.62	1858.27
		2394.92	2383.44	2079.83	3038.17	2828.07	1871.83	2148.22
		2648.9	2782.88	2651.73	2117.7	2304.78	1856	1942.3
		2405.14	3818.8	3594.43	2050.14	2211.83	1863.86	1838.56
		2301.86	2644.27	2974.18	2335.7	2297	1900.67	2004.1
		2297	2924.04	2627.67	2403.09	2263.33	1837.45	1885.54
		2350.22	4270.06	3890.74	3198.57	2298.73	2145.08	1955.72
		2302.67	2632	4009.73	2283.08	2346.05	1955.67	2242.5
		2401.33	2860.07	4270.42	2309.75	2315.14	1946.62	2012.69
		2417.43	3863.51	3971.09	2988.61	2840.44	1854	2033.06
		2534.9	2660.24	2744.54	2842.63	2450.22	1927	2165.8
		2364.6	2565	4910.14	3444.58	2345.5	1884.5	1788.82
		2332.62	2484.23	3446.87	2349	2374.62	2017.4	2475.43
		2530.32	3071.5	3527.82	2450.1	2408.57	1923.86	1821.14
		2792.09	2328.12	6144.22	3134.7	2322.09	1881.83	3309.83
		2357.73	2492.57	3123.4	3332.28	2345.57	2064.42	1835.67
		2488.67	2098.62	4975.9	2343.3	2501.42	1867.29	1917.13
		2754.89	4398.47	2933.7	3197.6	2358.5	1908.8	1823.71
		2427.75	2483.78	2383.44	3198.76	2269.56	2171.12	1850.44
		2301.83	2400	2661.18	2525	2338.17	1869	1906.71
		2319.7	4491.18	2637.61	3260.9	2329.38	1941	2790.05
		2427.86	3722.59	6129.32	4235.56	2280.27	1945.57	2170.27
		2422.56	3085	3310	2055.71	2451.5	1982.35	2503.16
		2330.71	2553.3	3635.43	2455.23	2277.33	1931	1756.25
		2394.38	5499.95	2270.5	4399	2297.25	1887.67	2423.57
		2388.8	3129.58	2219.17	2251.8	2805.67	1875.75	2696.41
		2315.17	2651.14	3777.96	4915.79	2305	1825.71	1959.09
		2375.11	2283.7	4293.03	2027.38	2393.67	2133.09	2165.04
		2493.08	3175.76	2486.5	3803.07	2371.45	1896	2280.66
		2422.14	3953.36	2751.21	3573.04	2343.14	1921.57	1868.67
		2689.44	2253.33	2265.12	3557.18	2393	1898.38	1776
		2449.33	2177.33	5168.06	2892.85	2383.83	1858.67	2040.62
		2316.17	2268.25	3086.36	3081.74	2357.67	1939.29	1726.83
		2397.83	3624.17	6027.26	2682.44	2391.71	2288.03	1957.24
		2459.78	2530.83	3179.84	2192.5	2791.25	2051.08	1916.95
		2369.89	3487.87	4628.84	2826.59	3110.3	1862.29	1796.89
		2511.38	2295.2	2975.28	2962.6	2491.63	1913.25	1896.19
		2671.4	4587.4	2939.18	2336.57	2642.12	1867.17	1786.38
		2397.38	4678.87	2518.44	2014.71	2292	1866.58	2252.16
		2353.17	4636.41	4908.54	2440.69	2931.11	1847.11	2132.32
		2368.29	2449.39	2786.11	2765.37	2403.67	1832.57	2172.11
		2372.17	2480.82	3731.13	3033.88	2924.93	1845.33	2731.67
		2354	4219.7	2619	2531.83	2452.18	1885.11	1792.17
		2360.17	2678.15	3134.78	2477.82	2574.32	1860.5	1907.28
		2442.88	2291	3605.6	2897.88	2420.56	1939.55	1957.44
		2517.67	3065.11	2773.33	2789.14	2308.14	1872.9	2235.61
		2478.12	3913.12	4109.86	2181.5	2814.58	1856.12	1998.12
		2739.08	4652.47	2180	2743.25	2602.69	1903.67	2118.77
		2344	2654.57	2695.83	2587	2545.54	1890.17	1827.28
		2463.75	4088.57	3831.29	2178.33	2570.26	2024.71	1865.15
		2526.67	3422.17	2413.86	2631.15	2744.21	1934.77	1864.41
		2488.6	2342.12	2540.17	4847.81	2590.17	1958.17	1756
		2422	2730.2	4578.21	2118.64	2352	1924.43	2492.29
		2437.67	2663.67	3102.38	2266.83	2316.17	1887.67	2236.72
		2414	3761.14	3719.83	1982	2374.75	1925.33	1893.47
		2573.05	3156.43	5912.5	3053.89	2495.88	1897.83	2038.91
		2428.12	3081.5	3956.64	3135.9	3202.91	1923.67	2343.35
		2503.3	2223.5	3503.32	2176.7	2373.1	2213.56	2028.2
		2466.71	3938.68	3412.56	2398.67	2527.61	1964.33	2136.26
		2333	2280.12	4791.48	2594.07	2410.17	1950.89	1777.62
		2468.75	2175	3529.89	2439.64	2451.24	2173.37	1868.9
		2515.64	3852.77	2571.18	2266.8	2509.38	1898.17	1841.43
		2433.43	2310.75	2440.88	2794.94	2978.99	2163.81	2228.36
		2389.92	3464.09	3846.32	1965.67	2436.5	1919.2	1877.44
		2486	2427.5	3049.77	2174.45	3415.97	1846.5	2832.96
		2601.56	3931.89	2405.12	5097.04	2546.91	1907.5	1871.69
		2426	2655.75	2899.14	2498.33	2484.67	1837.38	2127.31
		2413.78	2323.25	2738.92	3645.71	2447.25	1892.7	2766.97
		2371.14	2148	2900.56	3133.82	2512.5	1940.17	3132.16
		2430.36	3294.85	3055.92	2882.06	2466.88	1902.75	1966.33
		2622.71	2475.46	3294.82	3103.64	2504.53	1924.08	2146.16
		2651.24	2226	3129.65	3146.15	2480.93	1856.57	1831.5
		2451.83	4958.73	3945	2501	2492.17	1950.77	2148.93
		2479.42	3633.57	2093.5	2387.2	3197.3	1906.44	2348.25
		2449.44	4179.27	4409.85	2714.87	2651.73	1898.29	2157.83
		2394.43	4244.32	4984.35	4511.34	2609.21	1898.14	1846
		2533	2665.19	2886.64	2930.8	2911.86	1898.5	1788.17
		2380.17	2573.8	2575.39	2880.62	3082.49	1934.33	1985.58
		2452.5	3034.63	5120.78	2084.5	2651.97	1902.57	1878.85
		2383.14	2725.1	2622.67	1959.43	2623.13	1869.5	1835.2
		2517.56	2520.92	2704.27	3707.31	2916.55	1881.86	1821.14
		2412	2350.12	2731.15	2848	2502.25	1907.67	1923.64
		2683.18	4813.25	2187	3097.62	2467.86	1918.55	2450.89
		2541.08	3981.26	3093.6	3266.79	2654.43	1915.5	2165.12
		2442.27	4210.1	5107.42	2943.12	2537.14	1903	1997.89
		2474.27	4231.34	3135.67	2252	3048.1	1871.37	2066.47
		2539.83	2484.4	2329.82	3904.14	3320.78	1893.6	2448.93
		2473.89	3914.55	3989.84	2238	2876.09	2185.3	2253.89
		2361.75	4252.52	2476.38	3802.79	2613.82	1896	1860.43
		2546.38	2205.14	2861.77	2039.86	2505.67	1915.67	1796.85
		2463.43	5038.95	2747.5	5277.04	2467.57	2059.32	1896.64
		2576.88	2587.19	2303.67	2013.14	2575.67	1907.5	2045.77
		2542.38	4233.35	4069.96	2940.12	2558	1932.92	2136.11
		2371	3056.75	4503.55	3260.43	2877.1	1899.71	1719.17
		2416.17	3262.97	2544.5	2165.7	2923.62	2194.02	2211.38
		2459.36	2527.7	2486.5	2942.94	2573.73	1876	2245.7
		2688.75	4595.91	3747.96	2238.8	2575.62	1826.17	1733.64
		2460.18	2465.89	3095.83	1934.38	2591.5	2161.48	1943.44
		2466.38	3831.31	3924.24	2713	3344.09	1914	1756.73
		2384.5	2622.39	3357.43	1926.33	3412.91	2024.64	1803.64
		2595.4	2516.17	2617.11	1984.14	2626.29	1898.67	1919.12
		2458	2527.69	3127.62	5050.15	2505	1937.38	1843.27
		2427.57	2195.9	2714.81	2066.88	2535.94	1797.33	1853.38
		2688.94	3790.83	3590.3	2712.69	2543.25	1912.17	1956.27
		2557.5	3313.67	2448.58	2708.94	2598.22	1908.14	1945.91
		2532.31	5445.96	2739.42	2352.46	2630.44	1856.57	1821.33
		2459.25	3854.42	5267.45	2211.3	2622.43	1867.88	3053.4
		2501.88	5664.67	2388.12	3565.36	2931.97	1897	2411.16
		2594.7	4008.24	2897.29	3371.83	2504.7	1895.83	1911.38
		2578.86	2552.5	4580.87	3563.33	2457.14	1834.05	1808.29
		2531.1	2887.58	2609.55	4732.05	2695.75	1945	2652.58
		2607.83	3274.24	5952.02	4262.65	2531.86	2155.57	1807.3
		2483.5	2538.94	2683.31	2156.88	2560.5	1846.25	2216.7
		2508.57	2530.69	5518.87	3238.57	2510.73	1923.12	1789
		2581.33	2422.62	2241.29	2068.5	2473.11	1923.5	1900.81
		2542.17	2515.71	3491.27	2214.09	2423.5	2129.82	1743.44
		2536.5	2332.14	2726.31	2767.67	3042.68	1872.6	1881.09
		2448.2	3147.95	4659.35	2247.75	2421.38	1914.11	1886.97
		2427.5	2715.82	2505.57	2033.09	2624.64	1906.86	1989
		2567.29	4241.52	5223.08	1987.83	2445.14	1917.46	1833.08
		2515.38	3852.82	2596.17	2470.47	2405	2539.62	1727.67
		2567.57	2540	3813.29	2413.39	3058.66	1924.11	1750
		2567.17	2791.24	2667.9	2207	2680.15	1981.27	1778.82
		2564.38	3294.03	2505.5	3511.43	2470.31	1875.91	1772.55
		2534.55	2792.67	3567	1823.83	2429.25	2122.76	1832.67
		2463.71	2425.25	3729.27	2163.92	2482.67	1875.67	2209.44
		2475.64	3152.27	2254.83	2817.5	2423.67	1937.5	1828.15
		2471.96	2337.55	3021.85	2283.79	2433.33	2318.14	1834.91
		2531.75	3205.91	2345	2661.73	2826.45	1884.5	1822
		2585.62	2407.88	4148.04	2120	2916.67	1873.29	1785.33
		2442.27	2268.4	2386	1992	2560.88	1888.71	2609.6
		2388.71	2608.86	3265.35	3275.71	2458.5	1896	2262
		2601.5	2278.69	2483.62	2625.57	2569	2087.78	2257.43
		2515.29	3220.4	2227.5	2546.32	2755.54	2323.87	1936.58
		2409.5	2441	3599.67	2483.36	2743.67	1844.57	1950.46
		2453	3123.62	4736.08	2718.71	2466.8	1832.9	1798.18
		2555.89	3298.2	2865.93	2057.22	2472.67	1966.3	1828.57
		2435.33	4784.06	2692.23	2916.44	2502.17	1855.5	2398.11
		2462.17	4414.37	2970.42	2413.58	2516.14	1907.33	1958.06
		2594.54	4056.48	2398.11	4314.38	2858.21	1835.57	2361.58
		2505.29	3034.78	3094.32	5101.12	3069.16	1881	1787.75
		2484.95	2568.56	3068.6	3979.92	2449.86	1926.71	3001.99
		2437.8	3021.5	2680.4	2584	2525.89	1856.86	2919.05
		2560.89	2670.67	3170.13	2841.81	2619	1896.4	1955.23
		2442.17	4792.43	2370.62	2524.08	2702.27	1868.33	1888.93
		2497.8	2873.59	3361.74	1916.12	2475.88	1799.67	1897.69
		2612.81	2913.93	2518.1	2106.71	2453.33	1893.33	1787.27
		2572.27	3846.7	2405.71	2882.48	3154.82	1928.25	1810.08
		2433.62	2720.42	2298.67	2943.39	2505.9	1926	1796.73
		2377.43	2486.73	3112.61	2658.44	2776.86	1959.57	2252.6
		2507	3251.41	3337.55	3678.11	3059.73	1951.43	1796.83
		2403.43	2770.62	2243.67	2710.29	3113.82	1888	1894.94
		2643.09	4240.67	3025.77	3129.28	2470.43	1911.86	1784.78
		2474.33	2507.75	4574.19	3597.7	2664.31	1834.17	2916.03
		2642.25	2966.05	4667.33	3541.17	2487.88	1905	1878.8
		2502.33	3224.5	2426.27	2004.57	2579.33	1848.33	1846.57
		2572.52	2212.5	2282.5	2092.57	2547.75	1891.17	2380.1
		2355.88	2419.79	4151.04	2386.08	2518.33	1940.7	2019.44
		2462.17	2452.73	3554.05	2708.76		1945.33	2004.67
		2350.87	3149.56	2298.33	4171.37		1917	2189.03
		2382.33	2703.39	4695.95	2898.76		1907.38	2555.46
		2381.39	4188.23	4784.11	2200.57		1943	1807
		2365.83	2978	2556.56	2198.87		1956	3108.17
		2461.29	3960.94	3307.05	2293		1992.38	1790.71
		2354.25	2631.57	5250.32	3924		1989.98	1847.17
		2362.5	3083.23	2428.12	3074.91		2020.08	2319.01
		2407.71	2354.67	6232.78	3942.85		1955.83	2007.68
		2351.44	3743.18	2764.42	2861.19		1970.57	1987.73
		2714.86	2974.5	2493	2270.73		1914.57	2310.2
		2557.12	3978.54	2498.9	3486.67		1950.83	1817
		2500	2808.33	2738.14	2400.78		1945.75	1845.9
		2421.5	2575	3321.76	2761.38		1931	2021.7
		2403.33	2130.5	2975.08	2764.8		1946.22	2134.93
		2570.45	2237.45	2330.5	3893.62		1968.29	2099.89
		2463.83	3898.39	2642.92	4794.02		2052.5	1763.18
		2511.14	3338.74	3163.53	2566.77		1921.82	2547.4
		2507.62	2492.79	3349.38	1912		1911	1957.78
		2724.53	2263.33	2600.08	2256.56		1924.86	2556.29
		2538.83	3054.68	3937.05	2542.27		1857.5	2013.35
		2500.86	2278.92	2813.13	2262.75		1948.83	2774.68
		2493.17	2623.38	2547.5	3270.17		1904.62	1902.1
		2432.4	2905.3	5647.93	2056.17		1943.09	1869.17
		2403.77	2594	3378.33	2697.88		1932	1872.35
		2342.67	4764.32	2935.24	2846.53		1920.44	1868
		2390.14	2634.33	2891.92	2444.39		1927.6	1926.4
		2440.56	3662.6	3680.22	2119.75		1999.86	2059.62
		2978.51	2985.81	3262.12	2190.56		1941.75	1951.86
		2538.12	2686	2808.85	2097.75		1880.17	2151.1
		2428.88	3364.91	3231.83	2753.2		1919.5	1974.17
		2508.29	2989.64	2579.1	4680.14		1937	1868.71
		2396.83	2380.9	3675.26	2269.67		1916.75	1758.57
		2418.4	2475.9	3634.3	4453.75		1881	1838.86
		2488.17	3645.88	4802.33	4115.44		1940	1960.36
		2485	3031.74	2774.59	3086.43		1897.73	1996
		2406.89	5520.09	2772.95	3001.71		1912.43	2139.41
		2419.89	3409.96	3757.41	3719.64		1918.88	2449.65
		2420.33	3076.65	3795.16	2500.13		1881	2005.62
		2441.14	2249.56	3487.63	4527.22		1906	1855.86
		2437	4986.2	2357	3054.83		1977	1860.62
		2469.09	2179.71	2319.33	2003.71		1906.46	1878.77
		2492	2045.83	4027.85	2601.2		1947.17	2017.86
		2524.83	2717.88	3874.66	2550.2		1932.73	1863.33
		2444.83	2448.44	3744.1	2160.93		1963	2355.33
		2507.25	3732.34	2399.44	3604.95		1853.44	1911.57
		2364.31	4623.41	4718.6	2618.38		1909.33	1912.38
		2477.67	2374	2087.86	2672.07		1948.67	1778.5
		2565.9	3410.58	2217.29	2198.86		1921	2050.06
		2510.17	2811.88	4026.08	2103.33		1914.67	1909.94
		2353.31	2243.67	2958	2675		1976.25	1890.75
		2432.36	2930.26	3303.5	2653.4		2132.64	1920.08
		2522.17	2598.27	2469.6	2589.24		2084.84	1899.4
		2480.14	2136.67	3184.31	2617		2027.1	1853.14
		2558.38	2393.62	4978.44	2422.69		1971.5	2455.05
		2424.56	3299.89	2864.14	3205.87		1920.43	2214.16
		2353.75	2332.75	2644	4247.44		2067.5	1897
		2551	2500.4	5262.03	2592		1982.35	2511.52
		2526.45	2239.25	2873.85	2134.78		2255.65	2346.19
		2504.14	4159.28	3438.68	3578.43		2021.78	1989.67
		2462.17	2336	2359.43	3206.94		1904.33	2180.84
		2469.82	3667.21	2607.82	1974.62		1927.3	2402.66
		2469	2915.37	2546.64	2763.33		2162.76	2181.19
		2444.67	2175.29	3275.38	2331.55		1987.25	2108.92
		2474.33	2579.25	2904.46	2120.5		1989.83	1871.5
		2483.29	2837.86	2395.57	3065.15		2621.39	1901.33
		2488.44	2817.38	2676.17	2909.44		2087.71	1901.5
		2458.29	2345.9	2313.33	2142.38		2253.64	1905.7
		2584.57	3523.29	4330.83	2070.38		2058.71	2172.83
		2599.15	2681.07	2468.83	2026.86		2353.24	2177.81
		2443	4815.56	2472.5	3661.52		1964.57	1878
		2546.14	3708	2835.88	3014.85		2350.95	1908.45
		2687.83	3603.03	3118.81	2537.6		2492.73	1961.68
		2478.12	2518.93	4360.42	2253.56		2048.5	2832.06
		2782.45	3466.53	6397.36	2097.75		2028.43	3017.01
		2410.88	2784	3271.36	2268.29		2027.83	1988.88
		2566.39	2933.71	4586.41	2159.29		1964	2266.14
		2471.88	2959.35	2442	2465.64		2310.51	2946.64
		2447.43	3850.09	4841.7	3044.26		2059	2204
		2630.8	3150.61	2777.62	2033.29		2022.83	1822.71
		2463	3337.97	5633.23	2917.72		2205	1842.17
		2453.9	3466.36	4489.29	2230.64		2066.67	2063
		2442.25	2582.39	2336.11	2705.55		2009.11	2033.69
		2446.33	3976.31	2554.45	2919.39		1997.85	3128.52
		2483.33	3655.67	5277.35	2855.44		2380.95	3038.43
		2443.5	3611.11	4807.49	2476.07		1987	2356.33
		2637.67	2378.69	2865.43	2527			2005.77
		2516	2348.62	2733.77	1887.83			2137.11
		2479.88	2362.88	2941.43	2663.07			2121.54
		2529.14	2670.5	4464.31	2604.87			1865.33
		2552.11	2718.6	2494.17	3935.45			1827
		2452.22	2876.53	2024.83	2787.77			1808.17
		2517.57	3516.78	2178.71	3086.69			2012.5
		2528	2997.24	2632.53	4035.93			2187.73
		2411.17	2613.6	2478.25	2946.88			1905.71
		2512.33	4338.84	2837.73	2323.22			2025.42
		2445.29	2937.5	2172.83	3549.52			2028.23
		2464.73	2574.64	3540.78	2220.3			1883
		2467.38	2620.54	2967.05	2344.55			3098.98
		2537.22	2734.62	2659.42	3853.18			1996.5
		2525	3455.54	2351.88	2442.3			2066.6
		2629.67	3385	4854.29	1926.17			2182.87
		2468.29	2779.44	5880.71	5375.67			2627.94
		2532.06	3713.48	4234.06	3959.22			1930
		2434.61	3500.5	2727.92	4645.73			2374.14
		2790.18	2504.2	4255.78	2495.23			2141.67
		2461.9	4625.87	5211.29	3336.87			2149.91
		2508.92	3268.58	2155.67	3042.88			2048.33
		2582.33	2553.71	2596.8	3786.36			2715.14
		2379.65	3460.23	2537.82	2389.33			2181.17
		2455.89	3953.17	2347.86	3021.21			3127.09
		2567.57	2753.15	2253.67	2543.09			3248.35
		2587.08	2342	4694.73	2961			2292.71
		2534.83	2675.33	2278.44	2780.53			2231.66
		2670.7	2299.3	2840.76	2380.43			2515.24
		2519.57	3155.23	4517.1	2179.5			1914.17
		2590	2724.67	2493.5	2051.17			2299.94
		2448.14	3097.5	3516.37	3879			2856.27
		2619.94	2164.25	4131.29	2404.42			2106.57
		2647.53	2513.89	2158.17	2094.75			2394.29
		2627.55	2313.5	2532.6	2084			2040.93
		2526.14	3018.12	3515.7	2322.69			2065.67
		2592.5	2972.88	3682.63	2221			1926.36
		2546.14	2331.4	2642.4	2343.82			2622.88
		2433	2430	2737.85	3432.86			1976.15
		2625.88	5129.06	3359	4032.17			1888.83
		2560.17	2222.14	2153.5	3222.95			2059.47
		2537.82	5424.24	4360.04	2747.12			1880.11
		2395.38	3458.38	2707.5	3268.53			1875.11
		2477.67	2205.9	5040.35	3218.35			1960.4
		2546.75	3417.2	2871.23	2088.67			2006.43
		2534	2244.1	3481.88	2429.75			1951
		2387.5	2545.36	4694.42	2730.93			1885.5
		2420.33	5030.77	2475.33	3733.55			2774.64
		2570.91	3448.41	2300.62	2313.33			2042.8
		2447.78	2349.89	2831.07	2236.4			2000.45
		2387.67	2543.92	2888.24	3133.26			1921.62
		2643.21	2402.92	3462.18	2515			1857.12
		2476.4	3317.58	2863.2	4274.42			1912.89
		2432.33	4847.7	2477.89	5267.58			2170.91
		2436.33	3075.7	2433.33	3149.05			2854.69
		2561	4971.19	3295.65	2539.36			1979.57
		2350.67	2260.1	2329.12	2031.86			2229.4
		2362.45	2449.33	3192.8	2025.89			1924.5
		2490.95	2429.11	5171.58	1844			1903.86
		2385.17	3428.21	2133.5	1901.56			1884.22
		2553.23	3278.1	2635.6	3184.61			1990.16
		2829.5	2558.42	4350.37	3828.74			2039.93
		2397.73	2710.69	3204.19	2441.61			2028.27
		2594.86	2422.33	2619.25	2315.14			2420.03
		2628.22	3111.7	3094.73	2057.89			2237.82
		2439.17	2642.64	4053.41	2592.86			2007.73
		2493.17	3077.15	3797.5	2126.17			1978.64
		2424.75	3484.68	2226.33	2312.1			1884.5
		2460.5	2132.33	5296.39	2582			1915.43
		2477	4118.79	3769.05	2216.4			1852.17
		2456.11	3106.82	4243.83	2768.92			2123.56
		2421.33	2847.74	3008.19	1941.67			1980.42
		2496.86	2364.5	2314.86	2194.44			2094.1
		2447.43	2606.07	2569.93	4506.73			1962.17
		2501.54	3451.96	2929.31	2037.62			2014.43
		2369.57	3836.94	4205.82	2066.67			1974.87
		2473.11	4667.1	2635.8	3140.61			2455.46
		2543.67	2749.05	2628.64	2191.55			2544.44
		2461.83	2574.36	2739.12	2455.8			1946.06
		2564.14	3337.12	3163.71	4649.6			2413.5
		2428.86	3362.71	2808.92	2437.25			2049.92
		2660.81	2286.2	2658.18	3720.23			1948.91
		2583.45	3578.4	4102.88	3311.28			1974.5
		2558	5109.27	3412.33	2591.43			2140.23
		2439.67	2979.9	2284.88	2052			1976.44
		2439.14	2335.5	4527.08	3312.79			2001
		2403.14	2877.05	3455.69	2977.12			2158.88
		2675.9	2387	3574.5	3601.91			1943.29
		2442.57	3545.11	3013	2674.4			2153.71
		2505.31	2967.35	3879.91	2327.18			1921.29
		2483.6	4545.5	2447.61	4710.32			1868.71
		2398.89	2879.38	5866.71	2759.15			2110.77
		2462	3629.79	2380	3616.16			1977
		2455.75	4037.66	3930.19	2383.92			2291.88
		2648.08	3357.62	2806.64	2709.06			1876.23
		2444.12	3615.04	4975.03	2218			2319
		2610.32	3440.16	3835.32	4454.9			2518.42
		2463.33	2776.5	2389.14	2759.68			2058
		2493.12	2506.25	2357.43	2348.53			2574.01
		2437.67	3090.7	2873.5	2589.53			2111.95
		2427.09	4349.88	2161	3000.53			2805.88
		2400.83	4683.78	3407.29	2971.53			1949.33
		2563.57	4690.58	2448.67	4247.96			1943.1
		2538.75	2723.54	2547.45	2091			2070.79
		2475.67	3699.84	4821.85	2883.18			1871.27
		2450.17	3060.77	2217.89	2272.21			2236.55
		2496	2775.71	3177.65	2756.79			1983.42
		2459.17	3675.59	3694.71	2164.22			2530.11
		2391.14	3036.57	2555.78	3637.64			2478.75
		2537.1	2368.58	5009.05	2210.18			1946.67
		2540.16	2827.2	4952.86	2760.75			1909.22
		2464.67	2736.21	2343.43	1969.17			1953.56
		2434.38	3879.35	2474.09	3925.03			2192.98
		2465.78	4877.84	2862.69	2540.93			1921.5
		2494.89	2234.43	2664.08	2777.69			1885.5
		2590	3935.63	2290.57	2949.27			1885
		2496.17	4733	6081.32	3396.45			1973.21
		2634.23	3977.02	3694.55	2943.24			2311.39
		2552	2259.5	4992.71	3767.28			2233.08
		2551.71	3517.64	5045.71	3178.33			1968.21
		2505.83	3758.46	2764.77	4122.44			1985.69
		2558.33	3190	2866.08	5848.02			1860.71
		2509.73	3086.55	2388.22	4579.67			2973.65
		2435.5	2193.33	2495.89	2610.14			2056.81
		2446.67	3424.72	3169.95	3668.74			2547.37
		2580.75	2566.69	2793.27	2169.3			1972
		2540.4	2337.44	2233.17	2218.3			1969.2
		2515.91	4214.4	3380.59	2180.36			2034.39
		2459.67	3272.24	2893.21	2948.65			3228.59
		2567.11	3073.64	4356.73	2693.38			1992.29
		2629.57	3746.05	5262.73	2750.71			2764.01
		2551.29	2749.5	2309	2462.5			1949
		2636.67	2407.56	2931.77	2064.11			2245.59
		2615	2383.1	2706.92	2655.29			1896.29
		2561.3	3048.21	3104.15	2530.36			2481.61
		2497.5	2288.25	4399	2138.5			2504.56
		2560.56	2913.55	3071.94	4095			2482.44
		2572.56	2838.14	2690.5	3417.79			2034.94
		2526.57	2705.75	2299.89	4755.11			1999.48
		2576.83	2967.12	2642.83	2215			2717.1
		2473.5	3687.67	3762.12	4621.03			2001.43
		2531.14	2218.62	2688.2	3888.72			1907.67
		2560.43	2305.11	3244.58	5087.21			2215.96
		2566.71	2517.06	4564.28	2323.71			1981.46
		2581.14	2318	4115.21	2799.61			2040.52
		2482.14	2449.12	4389.1	4113.35			2320.39
		2768.82	3135.72	3610.47	3460.27			2302.14
		2557	4581.32	2898.15	2773.06			1956.12
		2545.83	3863.61	2357.22	2025.17			2907.57
		2572.71	5079.38	3781.33	2791.53			2120.29
		2524.7	2336.67	3872.04	3109.05			1973.2
		2520.77	2754.13	5033.35	2480.08			1975.32
		2537.53	2343.8	3617.95	3043.11			2051.15
		2603.17	2724.88	2714.71	3157.26			2168.62
		2530.71	2492	3657.24	3024.59			1877
		2582.29	3005	2733.5	3779.76			1965.75
		2583.14	4654.16	3534.56	2815.75			1876.38
		2534.67	2981.24	2977.38	1956.38			2114.5
		2514.67	4284.4	2259	4318.61			2306.69
		2556.89	2446.8	2906.75	2311.44			2145.19
		3085.44	2351.33	3129.31	2109.67			1904.13
		2610.86	2943	2629.18	4195.99			2245.3
		2536.45	2866.89	2991.87	3544.13			2961.03
		3113.55	2336.22	2603.64	3599.17			2966.98
		2474.23	2242.83	2423.2	3225.84			2019.96
		2567.55	3428.79	4432.76	3376.41			1950.11
		2490.5	3174.24	3226.67	2822.29			2292.37
		2506.5	2921.83	3269.57	4138.98			1873.38
		2494	3357.08	4158.68	2822.75			2945.93
		2607.67	3225.11	2922.07	2119.29			1916.4
		2659.56	2905.05	4991.6	2412.71			3159.51
		2618.67	4474.61	3326.47	2540.6			2026.25
		2568.25	3179.19	3109.36	2289.5			2156.98
		2574.67	3209.47	2714.53	2071.67			2017.68
		2616.62	2614.67	2380.11	2866.44			2045.64
		2547.17	2486.25	2494	2283.92			2466.99
		2461.14	2570.46	4062.63	2545.43			2047.25
		2467.83	5186.41	2251.14	2327.6			1946.12
		2487.62	2298.25	2819.7	1872.83			3570.45
		2380.67	2394.82	2457	4538.76			1975.87
		2424.92	2757.47	3771.47	2092			1951.42
		2498.57	2985.12	2584.08	2452.73			1927
		2490	3250.85	2497.9	2572.83			1899.29
		2392.33	2963.42	2510.83	4072.55			1896.43
		2396.38	3579.35	3030.8	2497.85			3674.82
		2387.17	3187.28	3205.28	2141.88			2083.08
		2534.5	3035.83	3569.83	5549.32			2164.04
		2415.5	2482.57	2733.77	2720			3171.3
		2340.11	3517.86	4119.32	1856.33			1982.54
		2319.67	3423.81	3500.78	4165.17			1866.73
		2455	3086.32	3072.07	3415.74			2875.18
		2335.67	3862.44	2426.56	4322.57			2260.5
		2358.88	2917.95	2356.25	2201.1			1968.86
		2442.9	3126.8	2697.27	2041.15			2115.69
		2486.14	2910	3624.26	2844.15			2085
		2375.5	2928.31	6377.74	2523.67			1953.75
		2356.57	4619.5	2906.29	4459.89			2015
		2425.67	2367.71	2136.43	3399.6			1911.11
		2562.18	2384.8	2673.39	3446.67			1979.68
		2353.79	3990.36	2636	4438.56			2459.65
		2375.67	2801.17	3558.16	2645.53			2511.96
		2438.8	4728.37	6154.66	2490.91			2102.15
		2457.77	2547.58	5072.11	2427.67			1988.23
		2775.15	3169.65	5586.73	2316.83			2288.14
		2496.5	3274.52	2364	2650.62			2186.36
		2397.18	4219.4	3503.78	2079.17			2396.1
		2497.6	2456.12	3559.5	2511.5			2942.21
		2507.82	2946.23	2532.5	4864.33			2314.76
		2516.17	5086.31	2468.93	1971.57			2815.3
		2495.43	4653.21	2195	3617.07			1932
		2407.83	4406.34	3051.87	2057			2097.67
		2438.5	3281.17	4098.19	2114			2364.44
		2368.17	3147.33	2761.92	2974.44			2144.56
		2443.67	3772.17	2433.88	2395.83			2523.77
		2557.57	2958.69	4463.48	2445.85			2017.91
		2628.07	2255.17	2715.17	2645			1944.43
		2456.67	5576.21	2754.06	2607.79			2622.67
		2429.67	3777.46	2818.21	3478.95			2264.36
		2444.8	2932.35	2900.36	4945.74			2219.45
		2541.29	2356.25	4440.26	2593.92			2108.62
		2428.44	2984.78	3978.82	5041.88			2936.39
		2511	2272	3146.5	2304			2224.07
		2482	3170.64	2615.44	2443.67			2120.95
		2584	3268.71	2126.83	3198.25			1964.33
		2485.38	3005.93	2309.9	2138.22			2157.11
		2476.5	3892.24	3389.16	3391.15			2228.12
		2519.11	2350.3	2709.55	4315.84			2081.3
		2436.43	2593.27	3897.7	2270.25			3132.69
		2418.44	2797.08	2924.73	1995.29			1935.5
		2431.33	4098.48	4820.46	2254			2582.04
		2381.17	2787.05	2654.08	2249.15			2060.38
		2391	3904.67	4558.96	2059.5			2199.37
		2544.29	3432.07	5720.78	2609.07			1938.17
		2486.33	3540.19	2587.58	2854.36			1896
		2389.5	2690	4807.89	3194.32			1845.77
		2473.5	4210.67	6047.68	2576			1940.22
		2446.83	3678.33	3048.61	2317.62			1975.62
		2472.17	2475.11	3591.73	4430.31			2120.32
		2530.17	4329.69	2275.29	3210.65			1862.79
		2413.43	2331.74	4327.19	2518.11			1802.29
		2486	3494.67	3986.87	3907.63			2184.86
		2476.57	3221.76	2261.25	3637.86			1840
		2540.5	2348.75	2623.5	4987.02			1921.09
		2534.38	2860.26	2228.33	4317.3			1874.58
		2488.29	2357.67	3252.24	3622.3			1872.18
		2609.83	3214.24	3026.13	3193.28			1801.5
		2574.27	4082.79	2431	3932.23			2474.95
		2553.75	3261.41	3042.47	5020.54			1906.63
		2483	2655.6	2941.33	3379.24			1989.77
		2497.5	4043.68	4156.31	3618.57			2006
		2508.88	2813	3881.48	4989.75			2239.22
		2545.7	2511	2817.95	2237.75			2403.89
		2447	3558.94	3594.39	2454.73			1914.9
		2525.55	2688.09	3016.67	2317.86			1831.57
		2513.67	2508.25	4465.61	3198.21			2030.31
		2526.43	2602.58	3448.06	2177.5			1875.64
		2540.64	2486.64	3903.5	2368.22			1819.29
		2524.28	2439.9	2067	2604.78			1894.58
		2537.06	2223.33	3001.84	2866.33			2026.69
		2593.86	2720.96	6345.56	2509.44			1902
		2537.83	2747.61	2387.11	3364.87			2125.38
		2541.5	3699.62	2567.79	2485.06			1889.54
		2533	2491.08	2065.67	2886.93			2060.41
		2511.67	2430.75	3755.9	2647			2059.12
		2541.44	3992.56	5195.89	3162.2			2474.68
		2521.67	2727.88	2726.92	4087.11			1860.38
		2597	5400.19	3428.22	5716.22			1914
		2554.67	2815.62	2427.22	2644.67			2541.53
		2572.65	2435	2867	4334.31			1849.7
		2505.5	3319.73	3630.11	5553.73			2000.59
		2525.57	2548.75	5665.73	2507.36			1821.57
		2581.43	3918.43	2618	3891.23			1863.56
		2627.5	2745.38	2628.33	2555.42			1834.91
		2557.87	4097.39	3284.76	3616.08			1785.83
		2598.5	2969.12	2704.27	3283.38			1802
		2444.86	2736.31	2783.1	4841.31			1892.06
		2604.57	2756.12	3588.05	2433.89			1857
		2563.33	2367.29	2981.31	4864.62			2233.37
		2541.5	3608	4996.4	3314.47			2503.51
		2628.45	2392.44	2155	2260.44			1929.47
		2567.79	2339	4240.04	2894.2			2162.09
		2537.33	2466	3022.82	4866.54			1864.33
		2648.82	2888.41	3091.22	3499.73			1900.09
		2620.8	3017.53	2158	3759.11			2212.41
		2509	3072.21	4345.8	4960.84			2528.8
		2622.29	4138.23	2329.22	2788.14			2319.14
		2590.43	2849.93	4064.77	3036.82			2469.96
		2573	3533.47	2593.4	2179.38			1941.85
		2606	2587.91	2458.73	2347.67			1914
		2578.5	2627.33	2348.86	2291.44			1859.83
		2590.5	2729.64	2335.38	2857.1			2220.71
		2577	3362.17	3284.7	2549			2194.21
		2594.57	5255.85	2646.92	3748.84			1825.4
		2627.55	3984.45	3280.88	2533.44			1839
		2857.89	4039.23	3925.7	2388.3			1766.5
		2628.69	3788.87	2581.5	2639.17			1853.62
		2608.38	3586.72	3689.7	2522.23			1829.64
		2648.71	3515.65	2061.33	2793.4			1829.62
		2638.86	5194.69	2379	3430			1853.29
		2703	2637	2885.29	2560.5			1917.33
		2632.33	2663.79	2539.89	2916.12			2408.8
		2650.65	3665.56	3792.58	4634.12			1893.86
		2596.33	2830.76	2307.71	4765.79			1930.3
		2705.57	2291.5	3450.44	2331.17			2030.3
		2612.44	2454.12	2815.93	5938.02			2127.95
		2591	3491.4	2319.17	2723.87			1856.73
		2564.7	4003.25	3375.55	2866.57			1984.39
		2629.71	2260.33	2975.18	2538.57			1800.83
		2590.5	3125.3	3178.17	2355.83			2184.07
		2642.88	3048.36	3576.94	3612.33			1921.5
		2627.22	2893.12	2521.71	2342.29			1861
		2630.31	2510.56	2644.33	2217.38			1923.93
		2617.57	3953	2655.43	4147.89			2187.83
		2688.33	2194	2937.23	2469.56			1834.77
		2621.54	3153.07	3200.75	2592			2020.11
		2757.67	3158.28	3098.61	2599.67			1848.29
		2588	3255.35	4555.77	2667			1837.7
		2656.86	3343.19	2985.9	3471.83			1846.07
		2562.17	3106.47	4058.35	4447.81			2108.29
		2606.23	4369.59	2910.39	3836.97			2016.56
		2641.21	4455.77	2738.57	3244.87			2262.21
		2660.07	4641.34	4032.51	2500.1			2013.1
		2638.57	2999.38	2157.33	2510.8			1963
		2692.36	3081.79	2898.85	3165.47			2625.97
		2697	2968.61	3718.32	4037.69			1796.17
		2715.71	2840.27	3017.44	2220.56			2789.41
		2718.12	2520.5	2984.47	2192.29			1857.42
		2660.86	2489	5319.63	3464.61			2604.64
		2630.67	4296.82	4602.46	3770.56			1870.55
		2606.5	3691.56	5883.47	2263.88			1870.1
		2649.47	4041.78	2586.55	2297.7			1889.36
		2617.33	4408.08	5514.64	2499.6			1873
		2594.8	3854.41	2336.83	2603.58			2834.08
		2688.86	3143.62	4024.21	2163.5			2175.84
		2680.8	2584.61	2979.6	3234.55			1811.22
		2671.17	2390.33	3121.42	3205.81			2049.62
		2727	2825.93	2375.75	3354			2037.39
		2686.33	2406.2	3903.55	3506			1853.5
		2727.5	3225.5	3676.15	4472.21			2352.92
		2603.33	3086.12	4128.71	3058			1872.83
		2790.88	4246.38	3430.81	2273.75			1902.62
		2752.5	3133.19	2402.67	4809.53			1901.09
		2715.67	3935.17	4630.42	2442.67			2398.63
		2961.33	3302.11	2745.9	3671.62			1873.82
		2740.22	4240.57	3136.12	2240.5			1994.35
		2845.38	4073.42	4627.07	3343.67			2400.14
		2682.57	4332.53	3936.95	2506.6			1979.47
		2748.55	2372.14	3509.86	2379.5			2100.52
		2650.83	4591.76	3077.63	3390			2027.55
		2696.38	2437.78	2309.71	3053.69			2558.3
		2740	3190.89	2958.35	3089			2242.94
		2630.36	3286.82	4442.86	2564.62			1956.05
		2706.75	4340.09	2297.71	3061.87			1903.73
		2769	4524.66	2455	4431.37			1880.82
		2729.65	2939.19	3059.86	2817.27			2178.79
		2761.17	2436.62	2493	4568.89			2014.88
		2631.5	2868.2	4631.77	3449.58			1864.08
		2921.79	2218.75	2644.67	2362.71			1868.55
		2743.67	3215.2	3452.96	2703.25			1822.6
		2713.2	3381.04	2869.7	2240.5			1903.84
		2752.17	3441.47	2814.82	4458.85			2192.87
		2653.33	2378.67	2813.67	2627.92			2031.05
		2679.71	3531.48	2792	2913.5			2160.09
		2818.4	3308.72	3022.67	3309.83			2303.89
		2979.89	2789.8	4841.33	3532.5			2379.55
		2739.5	3269.84	5190.88	2711.6			2569.01
		2766.5	4273.24	2493.86	2441.56			2039.23
		2890.44	2419.5	3624.27	3160.71			2258.9
		2768	2754.82	2573.56	2520.38			2080.27
		2761.44	2990.31	4162.93	3100.59			2462.01
		2794	2502.1	2429	2151.75			2287.61
		2687	5422.62	4114.61	4263.2			2138.67
		2738	2954.22	2961.72	5409.87			2823.29
		2872.33	2787.54	2644.89	3357.41			2591.42
		2725	2388.43	3992.88	3684.59			1999.5
		2651.5	2394.12	2806.08	4914.95			2073.85
		2750.88	2589.69	2647.57	5127.13			2228.08
		2772.57	2457.14	3197.8	2849.57			2099.83
		2707.92	3238.79	5292.06	3404.56			1903.42
		2800.12	3826.36	4431.09	2687.22			2038.75
		2792.89	2541.39	2801.42	2552.81			2567.53
		2918.7	3677.12	3672.13	2124.8			1894.67
		2847	3773.53	3691.86	3183.24			1923.8
		2703	3254.09	3346.29	2214.17			2036.7
		2805.57	3271.6	2420.67	3660			2114.11
		2845.38	2468.2	4375.71	2913.75			2245.56
		2731.38	5568.23	4480.72	2056.86			2996.88
		2670.86	4687.78	3620.44	2193.25			2000.46
		2791.14	2243.14	4952.8	4198.76			1861.78
		2766.83	4184.5	5253.17	2319.62			2006.11
		2776.88	3485.92	2774	2202.83			2139.76
		2847.18	2695.79	2283.67	2521			2229.79
		2739	3408.26	2720.79	2494.42			1941.57
		2760.12	3188.19	3297.25	3447.5			2191.44
		2888.78	5555.73	2120.83	3954			2048.87
		2748.89	2947.29	2389.5	3989.89			1912.44
		2794.11	2399.5	3220.07	3485.52			2227.89
		2703.71	5912.04	4984.65	2201.44			2884.86
		2786.71	3131.41	2996.07	2361.57			1910.71
		2857.89	3351.95	5396.32	3995.26			2058.7
		2746.67	2608.62	3581.94	3727.18			2496.07
		2747.9	2359	3708	4584.89			2031.33
		2738.55	2800.47	2370.83	2278.38			2157.47
		2891.62	2852.33	3895	2099.17			2235.08
		2720.4	4757.5	3011.07	3054.44			2309.61
		2813.17	4583.91	4268.65	3834.04			2455.26
		3383.97	3970.83	2851.55	2721.8			2285.7
		3116.42	2347.5	4144.8	3826.54			1972.4
		2892.33	2372.5	3035.27	2960.33			2466.97
		2871	2501.88	3462.95	4192.57			1973.64
		2819	5631.29	3532.61	3074.62			2562.13
		2735.88	3803.17	4345.36	2440			2843.03
		2791.33	2989.92	5253.08	5864.98			1942.08
		2852.71	2410.89	3713.3	2575.75			2028.79
		2840.6	2960.71	4377.25	2385.14			2125.5
		2883.85	2627.71	3915.94	2995.74			2100.73
		2834.11	5215.06	2524.88	4499.11			1880.71
		3062.03	4318.11	2656.11	2354			3394.14
		2843.61	3287.7	6442.92	2427.88			2861.09
		2741.17	3251.41	2790.82	2560.31			2699.4
		2817	2769.43	2674.6	2233.88			2361.36
		2782.14	4951.53	4418.85	2363.44			1952.18
		2855	2860.62	2533.33	3719.82			1875.33
		2734.12	2273	2915.18	5993.08			1893.67
		2846.3	4281.69	2545	3585.96			2337.91
		2751	2610.88	4528.94	2831.5			2819.33
		2788.29	3943.08	6135.96	3380.05			2537.21
		2916.5	2850.06	4592.64	3527.68			2038.23
		2947.04	3598.09	2950.4	2443.6			2315.17
		2692.43	4847.85	2677	3522.92			2180.36
		2855.12	4713.45	3275.69	5826.41			2104
		2725.69	3634.04	3467.46	2809.53			2007.3
		2880.33	2320.12	2665.11	3668.17			2874.86
		2953.27	4589.38	2347.86	4124.08			2394.6
		2911.56	2659.5	2662.12	2508.78			3344.02
		2719.86	2519.73	2504.25	2892.29			2493.12
		3006.83	3317.32	2357.67	2434.57			2075.62
		3000.78	3579.38	3039.32	2244.86			2965.24
		2788.88	4843.97	2517.43	3403.28			2654.77
		2961.2	2698.29	3900.68	2299.88			2629.13
		2810	2516.17	4745.9	3041.4			2560.55
		2847.67	2337	2615	3637.2			2100.08
		2835.5	2639.5	4274.35	2325.83			2417.12
		2874.17	2836.53	5490.27	6096.79			2125.06
		2968	3907.57	3197.93	2329.57			2368.11
		2907.22	3118.83	2504.5	3175.17			2185.78
		2918.75	5399.73	2602.1	2410.11			3013.47
		2851.31	3796.91	2638.7	2665.8			1940.89
		2892.5	2440.57	3654.11	3734.55			2127.05
		3026.14	3228.15	2670.21	2789			2121.6
		2787.67	3070.85	3218.52	2743.55			1939
		2850.78	3600.15	3409.8	3284.62			1919.67
		2884.46	2934.41	2975.27	2581.8			1967
		2909.38	2854.07	2490.56	3408.04			2080.67
		2989.42	3864.7	5236.67	3109.5			2135.92
		2929.29	2501.12	3571.05	2598.09			1950.86
		2865.67	2268.86	2611.09	3837.36			2008.58
		2808.33	3171.5	2907.8	2543			2263.1
		2799	2692.27	3994.38	2514.86			2264.21
		2847	3937.68	2607.67	2344.38			2159.35
		2923.86	2498.14	5041.57	2998.83			1921.14
		2935.83	2726	3583.91	4020.96			2483.73
		2904	2413.7	3648.55	3043.23			2083.33
		2870.29	2703.55	2964.36	3363			1951
		2990.05	2493.89	2583.88	2235			2044.57
		2894.5	4159.18	2777.93	3916.36			1974.6
		3355.38	2476.22	2638.45	5665.02			2116.73
		3182.35	3614.41	3905	4239.45			2118.67
		2863.22	2376.83	6200.62	4437.59			2912.22
		3221.92	5977.07	3085.54	4136.56			2057.55
		2906.75	2595	3303.44	2570.08			1967.5
			5647.19	4214.35	2357.29			2335.74
			3083.71	3210.08	3757.7			2654.79
			2791.27	4235.69	3010.43			2031.71
			2343.62	2534.33	2532.8			1947.67
			2615.1	2839	2492.11			2404.56
			3550.87	2386.83	3875.6			2208.88
			3022.29	6082.94	6046			1991.57
			2857.25	2602.7	3849.84			2076.9
			4689.21	3968.5	2915.25			2137.33
			3115.95	3185.82	2882.64			2251.27
			3827.79	3807.37	2750.3			2054
			2490	3122.07	2444.44			2687.52
			3049.95	3011.17	2129.17			2188.9
			2316	2691.09	2387			2082.57
			3119.29	2308.71	3015.73			2398.36
			2875.74	3902.57	5515.66			2497.44
			3493.09	2605.27	2281.2			2269.97
			2559.45	2580.43	2451.37			2558.47
			2932.85	2747.54	2397.12			2373.85
			2697.25	4345.27	2444.33			2263.41
			4189.51	2886.75	2317.44			2207.7
			4217.72	3716.09	2472.17			2100
			2768.36	2616.71	4400.09			2534.79
			2896.67	3507.5	3090.59			1954.71
			5233.81	2636.08	3105.31			2754.51
			2570.8	3789.39	2894.12			2023
			3884.79	2847.61	2297			2618.26
			4227.37	5289.48	3015.86			2113.33
			3833.24	2440.38	3066.42			2039.57
			4257.21	2657.73	4243.73			2016.62
			4184.37	4691.44	3173.57			2064.11
			2565.18	3020.82	2370.14			2042.12
			3723.88	4860.19	3278.14			2010.33
			3052.59	3774.94	3632.44			2198.38
			2449.62	4067.42	4179.62			2813.97
			2772.9	4862.21	2503			2022.86
			2506.86	2648.7	3699.21			2134.42
			2899.67	2697.75	3386.64			2083
			5951.45	3799.55	4800.43			2097.67
			3716.79	4819.9	3426.38			2254.79
			2522	3291.83	2257.67			2703.72
			2713.8	4684.5	2262.29			2775.96
			4690.15	3266.71	3645.26			2034.56
			5181.6	3157.14	2966.75			1996.43
			3239.7	4347.86	4740.96			2172.4
			4433.72	2878.82	2602.08			2461.6
			2854.36	2488.5	4171.1			2418.06
			3125.53	3184.05	2351.88			2013.09
			2496.85	2946	2794.07			2965.92
			3529.17	2416.43	3417.82			2304.35
			3942.79	2968.08	2682.2			2405.25
			3041.81	2514.43	2402.5			2116.43
			3173.76	3370	3699.38			1996.29
			2505.75	3423.47	2390.71			2265.89
			2759.55	4304.73	2844.39			2073.64
			3003.75	2626.12	6541.72			2652.39
			3352.45	3782.43	2347			2520.81
			2314.17	2396.86	2655.87			2160.92
			2993.93	2445.33	6271.88			2300.85
			2645.46	2648.67	2885.84			2146.29
			2429.33	3802.61	5396.92			2297.09
			4749.61	2503.88	2376.4			2158.6
			3545.61	2887.27	2316.5			2231.65
			3558.23	2782.27	6025.04			2183.71
			3756.14	3468.42	2301.75			2624.64
			2433.67	3236	4997.77			2831.81
			3427.03	5305.54	2686.79			2095
			2811.13	2979.3	6301.6			2009.43
			4261.49	2741.38	2236.43			2279.08
			4453.55	3169.88	2344			2206.05
			3593.07	2793.2	4906.23			2031.11
			3255.5	2624.8	2283.43			2121.78
			4279.94	3279.81	5881.33			2121.12
			2845.61	2405.88	4184.26			2916.82
			3044.53	2283.43	3140.88			2154.5
			2801.2	3579.29	4123.62			2232.14
			3272.25	3516.16	2252.57			2328.46
			2693.36	4202.53	4491.18			2228.88
			3266.74	3135.69	3336.82			2366
			2398	2482.29	5356.71			2063
			2908.43	5303.49	2605			2618.16
			2876.92	3187.06	2135.67			2871.43
			2850.29	3128.78	2808.25			2113.22
			2674.44	3580.15	2499.67			2096.27
			2591.3	2279.71	4275.25			2196.91
			4881.02	2755.85	2638.61			2278.51
			3241.42	2668.8	4612.59			2106.36
			4192.41	3607.13	2817.23			2004.33
			2296.57	4109.3	2439.25			2122.43
			4506.68	2251.17	3400.12			2059.14
			3590	3221.87	4787.46			2171.54
			2935.19	2806.1	3029.54			2320.95
			2929	2249.43	2268.17			2911.08
			2657.7	3910.35	3420.5			2084.6
			3345.54	3829.71	2350.5			2943.37
			3459.55	2720.92	3967.52			2088
			3365.81	5993.27	2451.3			2146.82
			2978.79	2719.46	3009.39			2438.94
			3010.79	5833.79	2333.57			2023.33
			2732.73	2646.17	3204.22			2452.32
			2356.71	4038.1	2552.25			2164.53
			2687.75	2946.92	2135.17			2095
			3158.28	3167.36	2351.5			2173.67
			2349.83	3258.25	4316.81			2297.07
			4468.92	2353.83	3108.08			2118.71
			2575.7	2615.61	4589.21			2025.83
			4115.17	3745.13	4152			2111.15
			2807.4	3093.8	2245.29			2843.35
			3042.87	2534.11	2348.38			2408.17
			3027.81	6655.9	2604			2141.89
			2569.9	2706.67	3045.28			2308.87
			2475.86	4820.79	3956.71			2292.17
			4707.93	3192.93	2098.83			2070.29
			4215.1	4081.86	2408.5			2143.91
			2602.31	2539	3537.22			2227.8
			4210.13	2888.14	2597.75			2268.42
			2638.8	2701.11	2622.08			2212.82
			4710.91	3630	2363.25			2107
			2861.53	5626.26	4178.41			2793.36
			2452.5	2986.06	2545.4			2603.19
			3488.53	4016	4036.38			2091
			3383.29	4536.21	2276.33			2173.25
			2919.05	4758.12	3998.4			2306.39
			4493.03	5353.11	2755.69			2087.56
			2775.06	3139.82	2306.5			2820.75
			2852.46	3224.15	3071.07			2237.14
			2537.18	3180.58	4205			2125.4
			3270.08	2384.29	3385.36			2081.09
			2772.21	4103.86	3603.05			2808.68
			5296.4	2871.91	2726.87			2087.5
			2561.83	5274.56	2767.87			2175.91
			2970.92	2884.36	2425.6			3047.73
			2708.54	4220.53	2109			2162.43
			3742.62	6939.66	2252			2063.88
			3955.58	2453.57	2154.71			2130.89
			4376.75	4163.61	2304.25			2183.6
			3325.81	5681.47	2212.83			2384.62
			2829.93	2959.07	2546.33			2181.43
			5011.39	3076.45	2299.5			2319.75
			4230.85	2792.61	4357.42			2114.09
			4340.4	5010.77	3661.21			2310.36
			4532.29	2867.08	2705.91			2119.5
			3932.39	2541.89	3108.26			2901.5
			4155.63	4057	3914.74			2119
			2728.93	4021.32	2427.62			2204.77
			3116.94	2421.14	3049.57			2272.42
			4207.6	2717.5	3509.89			2031.11
			3509	3497.61	3453.39			2205.53
			2525.11	2779.11	2479.89			2734.25
			2316.17	2447.25	2503.89			2071
			3878.03	3280.59	3976.28			2087.67
			3136.95	2613.42	3159.43			2176.06
			2724.07	2966.69	2965			2276.24
			2560.55	2530	4808.57
			4455.67	4804.83	3194.19
			2417.29	5743.23	4267.34
			4475.27	3462.94	2523
			2608.25	2561.89	6132.18
			3315.55	2460.12	2341
			3791.96	2536.1	2448.9
			2641	3582.47	2183.33
			2456.44	3204.71	3963.78
			2873.64	2198	3508.33
			3000.91	2527.33	4168.04
			2828.39	4312.67	2160.5
			2578.64	3612.12	2515.62
			2581.46	2622.67	2678.3
			3211.86	2431.12	2218.5
			2450.79	6732.85	3347.78
			2567.27	3860.3	4227.5
			3901.47	4556.55	2758.54
			2776.83	5891.12	5012.04
			3689.93	3083.14	3308.53
			3328.22	3347.43	2725.9
			3851.94	2932	4227.44
			2456.14	3138.43	2705.86
			2632.18	2953	3173.44
			3226.55	2440	2284
			2585.64	4814.86	3203.07
			2479.88	4327.59	4784.79
			2323.86	3086.57	2500.88
			3178.61	3404.39	2266.29
			3631.04	5925	2849
			3240.33	4225.35	3545.96
			2504.88	2221.62	2257.14
			5215.92	3204.36	2305.17
			3043.83	2816.82	2439.29
			2765.15	3799.1	3385.65
			2452.71	3138.36	2718.5
			4391.04	2690.18	2336.83
			3591.35	3013.2	5968
			2452.44	2324.71	2455.67
			2537.33	3521	3240.64
			2337.14	2497.5	2712.08
			4024.19	2573.33	2550.61
			2849.08	2533.33	2980.13
			2946.5	2724.44	3268
			2643	4377.18	2225.43
			3942.16	2546.12	2210.17
			2553.22	2578.75	3796.64
			4258.49	3621.59	4471.59
			3368.82	2976.47	3446.23
			3478.23	6001.15	2471.5
			3756.47	2471.43	2194.38
			3451.6	2969.3	3021.12
			3348.5	2412.14	2715.21
			2695	6473.62	2469.5
			2424.67	3888.85	2588.17
			2731.09	3325.35	4958.63
			2253.43	3454.06	4332.22
			3994.19	5758.6	2909.14
			2560.56	2471	2968.4
			3424.83	3408.75	2494.4
			2822.11	3631.8	2668.58
			3699.85	3772.15	3755.24
			3317.47	3114.88	3489.2
			4215.5	2412	2200.33
			3405.86	5743.74	3540.11
			2888.48	4360.55	4619.41
			5389.78	2959	3429.38
			2500.56	3822.91	3084.42
			2645.09	2926.42	2608.22
			2725.45	3413.06	2554
			4879.17	2588.22	2417.17
			4612.87	2954.57	2997.76
			2809.12	3354.88	2790.93
			2685.47	3398	2325.56
			2454.12	2369.86	2168.17
			3386.62	6813.35	2360.5
			3217.71	2258.43	2544.38
			4760.09	2272	3076.64
			2226.17	2554.89	2379.88
			2710.57	2568.8	2311
			4101.63	3901.7	2473.5
			2722.07	6091.19	2760.5
			2546.36	4976.3	2983.47
			2846.82	3561.57	2299.33
			2471.27	4388	3124.25
			3526.56	2661.4	2470.56
			2432.3	3207.36	3054
			4580.15	5056.68	4010.92
			2501.58	3282.69	2490.22
			3871.1	4141.95	2766.6
			4871.4	2788.5	3547.08
			2663.61	3057.88	3652.47
			4167.71	2757.45	4369.85
			2594.09	4833.1	2342.57
			2320.17	5658.4	2613
			2337.57	2355.71	3399.55
			3393.25	3259.92	3990.4
			2507.25	2648.22	3521.79
			4366.77	4388.36	2230.93
			2674.5	3987.4	3794.56
			2322.67	4709.9	3731.23
			2584.55	2782.85	2218.17
			3891.27	2253.17	2826.77
			5483.61	3669.1	3926.29
			4694	3352	3153.88
			2253	3036.07	3137.6
			3032.44	2691.73	2516.38
			2740.71	3101.24	4008.75
			3429.55	5123.69	2414.67
			2527.64	4677.95	2514.88
			3573.95	2487.75	2413.67
			3705.59	2579.09	2821.43
			3850.33	3993.65	2414.4
			2553.89	3031	3383.08
			3720.89	4889.66	3519.05
			3523.64	4114.88	2576.67
			4396.64	6430.24	2264.86
			5100.64	5617.35	2410
			4068.48	3812.7	2867.73
			2949.59	3810.94	2867.29
			2449.56	2705.25	2693.3
			2472.38	3939.91	2584.5
			2465.25	2463.38	2446.57
			2262.71	2892.82	2716.08
			2940.19	3087.64	2427.86
			3374.95	2667.88	2335.22
			4620.38	6038.01	4694.53
			2753.27	5128.96	2501.67
			3522.25	3994.62	4305.64
			2470.78	5657.33	3276.88
			2446.83	3406.93	3045.77
			2993.76	4335.39	2888.38
			3647.96	2628.88	2923.64
			3659.39	2910.5	2958.12
			2281.25	2528.9	5059.39
			3774.38	3444.31	2782.42
			2927.27	5360.44	2405.22
			2623.8	3763.33	2412.75
			2169.83	3585.25	2282.12
			2562.11	2941.45	5510.92
			4205.31	2343.17	3577.05
			2536.92	2596.71	4214.51
			2985	5288.52	4490.26
			3457.07	5019.75	2692.69
			3447.73	4177.36	3248.59
			2898.95	3436.58	2610
			2522.73	6536.23	3483.39
			3666.5	4859.63	3634.24
			3605.29	5633.74	2330
			2502	2676.64	3917.31
			3677.05	3739.11	2841.27
			3806.73	3570.78	3069.1
			4796.96	5722.74	3679.67
			3696.42	3484.44	3911.46
			2236.83	2225.38	2264.6
			2371	2706.22	2697
			3647.98	3458.19	2678.67
			3856.92	2734.73	2905.67
			2302.83	4450.86	3542.26
			2499.75	2726.45	2756.36
			3305.65	2781	2427.44
			2429.11	2638.89	3395.94
			2846.73	4346.86	2233.71
			2636.25	2408.29	2075.25
			4680	5296.59	3879.03
			3172.57	2931.67	3585.57
			2857.19	3430.26	2992.21
			2981.62	2861.31	4224.49
			2553.8	3846.43	5275.26
			2854.73	4528.87	3037.06
			4446.33	2940.08	3804.39
			3045.76	2403.17	2805.67
			3210.53	3066.67	2346.29
			2646.17	4385.24	2993.35
			2946.56	2959	5553.12
			3871.46	3484.33	5620.31
			3177.02	3540.62	2709
			5104.1	2355.86	5889.76
			2335.5	4030.68	2809.47
			4688.71	4757.75	2933.42
			2767.88	2594.3	2781.69
			2551.12	2450.12	2396.17
			2534.12	4263.21	3395.78
			3298.48	2754.2	3003.41
			3416.92	4581.5	2552
			4524.82	5071.86	2782
			4309.89	2573	4795.23
			2455.88	4275.91	2569.5
			3221.43	2587.38	3757.38
			5369.8	2752.5	6184.01
			2209.86	2824.7	2307.75
			3304.53	2404.12	2423.43
			2780	2488.14	2436.56
			3272.09	2521.5	3998.7
			2696.82	6285.42	2398.17
			2453.75	3412.18	3251.37
			2942.78	2701.3	3940.45
			3459.18	4452.89	5102.51
			4493.75	2615.22	2806.08
			3126.42	3380	2481.15
			2853.15	3742.29	3131.56
			2981	2813	2885.82
			3193.56	2263.33	2417.88
			3921.1	2890.88	4294.11
			2748.5	2885.23	2712.08
			3107.65	5433.38	2771.75
			2314.78	2554.18	2599.5
			2413.22	4437.62	4921.53
			3169.89	2480.25	2124.33
			2304.83	3107.15	5237.49
			2437.61	2630.7	3120.76
			2428.25	4408.8	3532.05
			2684.27	5116.76	2423.67
			2373.29	6640.12	2872.75
			2649.55	2864.07	3251.82
			2842.21	4718.04	3631.22
			2536.88	2580.78	3039.27
			4478.3	5264.27	2870.8
			2413.86	2631.2	3254.47
			2201.29	2447.57	3920.08
			2434.67	2773.7	5546.42
			2926.41	2799.11	3910.58
			5318.95	2548.5	4323.54
			2463.85	2679	4635.94
			3046	3151.57	2803.36
			2606.09	3932.81	3743.96
			3163.33	2540.44	2960.26
			2786.8	2428.29	3202.5
			2424.11	2916.6	4668.72
			4316.1	5716.68	2243.83
			2815	5521.03	3524.19
			2615.2	3052.33	4666.26
			5282.43	4410.93	2958.25
			3396.79	2481	2867.24
			2842.64	3604.53	5480.77
			3696.71	3521.84	3742.84
			3130.69	4670.59	3539.08
			2327.38	3796.32	3006.82
			2621.57	2273	4083.95
			2724.36	3525.44	3542.43
			3670	3463.12	3334.4
			2567.29	2515.25	3443.92
			4121.31	2742	2415.25
			2941.88	3647.35	3568.58
			2196.12	3037.36	5757
			2966.29	2932.14	2484.33
			3288.72	2714.4	2935.09
			2599.77	5231.79	2286.2
			2986.93	2652.39	2353.31
			2261.5	6041.08	5569.89
			3226.82	2444.57	2703.14
			4984.18	3097.77	3604.94
			3980.08	3295.39	2744.64
			2478	6195.38	4559.48
			2884.12	2626.29	3274.83
			3707.32	6400.34	2707.18
			3631.82	3063	2573
			2803	5039.38	2328.5
			4435.85	2548.12	2695.4
			3098.87	2682.12	2158.43
			2999.81	4194.67	5438.3
			2713.06	3613.88	2546.93
			2609.64	4099.95	2929
			5340.89	2580.75	2767.53
			4580.39	2308.83	2422.57
			2381.57	4823.13	5013.43
			3569.39	2883.33	2896.12
			3084.95	3679	2761
			2947.53	2631	2239
			4841.45	4138.85	2290
			2816.43	2716.25	4106.46
			2501.11	4046.96	2405.75
			2722.6	3787.33	3148
			2478.67	3354.38	2609
			3807.26	3159	5867.4
			2814.31	2572.56	4635.25
			2860	3574.2	2781.89
			3449	2527.11	3744.61
			3436.59	4605.56	2484.4
			3183.41	3770.04	4117.47
			5915.15	3125.07	5955
			2411.67	2876.08	2663.81
			2768.21	3270.19	2248.33
			2809.94	2593.89	5115.45
			2889.17	2971.31	3450.07
			2781.73	3300.87	2365.7
			3484.3	4356.52	3982.86
			4959.17	4649.12	5059.18
			5465.02	6669.24	4720.46
			2716	5334.03	2532.85
			4877.26	2373.38	5385.52
			2455.86	4063.38	2182.53
			3789.32	3156.07	2497.88
			3331.91	3234.24	3276.96
			4117.28	2507.71	4935.64
			3683	3721.86	2892.71
			2451.29	2730.9	2375.67
			2907.77	5789.15	2305.12
			2496	3860.76	4208.07
			4483.28	2477	4383.44
			4028.26	2367.14	3469.32
			3417.23	3883.83	3087.39
			3183.6	3657.15	2526.5
			2724.38	3611.22	3307.25
			3403.04	2537.88	2635.23
			3353.43	2935.94	2369.2
			3086.29	5209	2310.86
			4017.31	2405.33	3250.04
			3821.91	2923	2470.88
			3483.64	3201.47	3756.95
			4068.6	3527.82	3060.93
			2635.67	3201.38	4204.28
			2374.18	3355	2312.5
			3510.17	3839.64	2785.67
			3101.27	3650.11	2283.25
			3175.95	2915.5	5265.59
			3338.62	3440.25	2788.36
			3652.35	3213.08	2428.5
			3023.39	5022.09	2378
			3097.77	3100.17	4078.55
			5773.94	5501.11	3358.74
			3592.58	3657.5	2357.25
			2956.73	2206.17	2410.4
			4448.08	2287.71	2433.43
			4256.76	2411.29	4240.63
			3094.25	5098.65	3883.4
			3035.67	6653.42	4640.74
			3479.89	2387.17	3495.3
			2638.56	4144.32	2222.86
			3455.45	2847.31	2594.23
			4758.98	6733.37	2950.57
			3040.67	2663.61	4467.74
			2619.5	3460.43	2364
			5192.35	5246.94	2466.36
			4114.64	3654.07	2622.64
			4965.36	5512.43	2548.44
			3686.84	5197.77	4775.85
			3405.35	3981.09	2471.61
			2957.05	2677.2	3739.12
			3813.67	4549.28	2353.5
			3045.67	4589.97	4868.3
			4386.32	2816.33	2752.29
			3319.44	3180.4	2568.9
			3253.91	3029.82	2674.27
			3653.18	4169.76	2401.58
			3484.95	3242.43	3583.49
			3487.86	3051	2831.13
			5385.86	2984.4	2338.29
			3080.35	2489.57	2500.56
			3214.33	2406.57	2559.3
			4445.62	2736.62	2168.38
			2521.75	5763.21	3026.12
			3733.5	3721.88	3247.95
			2570.25	2666.64	2692.21
			3295.9	3428.06	2599
			2629.67	3325.27	2853.48
			3179.3	3166.38	2197
			3186.4	3141	3274.1
			3406.35	3053.92	3022.05
			5808.78	2718	2340.56
			3411.25	4252.19	4155.71
			3234.72	3482.07	4069.08
			3528.16	5580.58	2404.89
			2607	2497.8	4445.52
			3056.11	2552.38	3146.8
			2455.12	3971	2842.22
			2353.86	2359.11	2241.14
			3187.71	4876.26	2192.5
			2620.17	3886.06	2661.82
			2368.33	3493	3039.56
			2738.36	2849.54	2762
			5343.04	3103.27	3689.67
			2585.11	4214.7	3960.31
			4013.56	3625.72	3933.46
			3147.76	3142.57	3597.46
			4161.43	2531.86	2372.57
			3775.32	2938.7	4578.79
			2964.63	2666.75	4953.43
			3953.61	2224.88	4396.32
			4798.21	2948	3752.95
			4856.63	5517.1	2667
			5264.77	4198.84	3964.92
			2455	3229.13	2398.71
			3523.67	3637	3113.77
			2585.92	3633.83	3096.43
			3440.81	3130.14	4424.68
			2911.43	5723.51	2219.29
			4522.45	4915.91	4030.61
			2593.55	2646.22	2868.92
			3815.38	3919.86	5027.05
			3501.42	2652.67	2525.9
			4414.76	3144.8	2740.36
			3684	2856.82	5116.64
			2552.83	3885.62	2421.71
			2909.29	2969.14	2572
			3807.45	2469.5	3251.25
			5167.57	3971.16	2710
			2735	6451.6	4125.12
			3000.47	4884.84	3612.68
			2727.67	3846.67	2429.7
			2927.65	2506.88	2773.11
			3727.48	2328.86	2368.11
			2784.8	2984.08	2363.33
			3462.59	3256.47	3851.36
			3557.32	2574.7	3441.26
			2613.7	4474.48	2519.08
			2824.94	2831.15	4520.8
			2915	2684	2991.38
			2538.1	3545.79	2325.11
			3666.76	3768	3219.93
			2587	5050.56	2702
			4977.96	4077.83	2545.88
			4934.29	3176.79	2428.56
			3385.29	3377.53	2896.92
			3230.35	3677.94	3535.85
			3682.45	3205.69	2762.2
			3373.06	3628.95	5020.53
			5165.61	3142.58	2831
			3633.79	2785.58	2210.83
			4357.59	2471.11	2500
			2825.1	3717.64	2931.09
			2910.65	4642.06	2538.91
			2784.4	2511.57	3945.09
			3538.48	2414	2737.5
			2442.86	3409.12	3770
			3265.67	2996.21	4536.15
			2545.1	4812.46	5771.55
			2503.75	4603.68	3765.23
			3093.79	2548.44	3177.48
			2950.3	3176.71	3435.88
			4245.35	4130.91	2458.7
			2471.5	2649.6	2715.83
			4354.58	2435.56	3038.56
			4048.86	2802.75	2779.25
			2958.84	2382.43	4332
			3407.27	3319.86	3517.49
			2459.17	3322.15	5098.81
			6188.25	2546.14	3346.31
			2503.22	3012.36	3338.48
			4418.25	3732.16	2962.33
			6172.13	2707.38	2827
			3166.91	2833.55	2640
			2812.25	3757.5	2634.08
			6194.32	4385.5	3371.42
			2705.25	3758.84	5227.08
			3074	2546.22	3207.7
			3616.81	2638.72	3079.06
			3018.4	3309.62	4580.67
			4044.35	4057.24	4073.32
			4386.18	2416.67	3675.64
			2908.92	2464.67	3678.96
			3040.77	2470.5	2713.92
			3980.18	2619	2928.39
			2856.41	3308.07	3068.21
			2438.83	3439.6	2642.46
			3148.36	2161.42	2711.5
			4561.08	2770	4774.84
			2779.42	6331.57	4052.77
			3084.4	3809.65	2483.4
			5454.74	2426.5	3282.8
			3064.85	2458	3396.61
			3167.85	3182.5	2971.29
			3052	5758.62	3052.63
			4437.44	2814	3793.29
			4715.85	4638.33	3276.45
			3269.74	3228.92	5070.81
			5254.73	3617.5	2311.67
			4118.12	4411.56	2833.71
			2562.43	4967.52	3053.64
			2741.23	2666.56	3312.76
			3290.86	3295.17	3443.41
			3913.18	2393.31	2620.4
			2488.22	3731.15	4384.76
			4846.09	3141.86	2627.67
			3016.57	2456.29	2395.12
			3921.08	2813.77	2594.27
			3498.57	3333.75	3602.39
			2790.14	4525.43	2446.5
			3334.5	2717.09	5396.34
			2503.43	3626.38	4913.77
			4454.42	3202.86	2516.75
			5226.84	3427.07	2270.86
			3549.57	4190.46	2189.17
			2388.5	3761.07	2826.75
			3871.49	5007.2	2246.62
			5074.98	4853.7	3051.43
			5600.7	2413.5	4550.66
			3328.29	3506.43	2919.47
			2998.75	2723.67	4062.43
			2566.78	4597.3	3124.53
			3121.71	2456.62	2276
			2596.17	2108.33	4439.23
			3366.6	2735.67	2430.45
			4405.04	3191.07	2827.75
			5747.8	4131.09	5163.64
			3626.45	2804.6	2461.21
			4089.45	2297.62	2858
			5738.27	2559.5	2922
			2568.43	4533.31	2478.56
			2657.62	2921	3849.55
			3118.31	3835.95	2299.5
			3615.67	2602.12	2211.5
			2483.67	3715.08	2751
			4863.84	2810.54	2834.86
			3408.21	2468	4374.5
			4943.81	2934.2	2358.7
			4372.07	5291.64	3123.76
			2521.73	2540.2	2682.35
			4269.56	6607.9	3409.95
			3440.1	5110.65	2663.61
			3916.64	3750.61	2627.6
			2648.89	6012.83	2311.88
			3054.47	4328.5	3651
			2970.75	6045.91	3062.93
			3041.23	2683.6	3139.88
			3601.32	2789.23	2477.78
			4753.05	4336.38	3882.37
			3221.78	2408.29	2640.82
			3525.95	2593.91	3356
			2507.71	3327.52	2707.3
			3640.35	2604	3782.71
			3637.43	2567.22	3247.12
			2909.31	3315.6	4218
			2540.83	2320.5	3270.15
			3128.74	2618	2617.22
			2346.67	7587.78	2779.44
			2859.3	4170.39	2280.67
			4139.72	4561.52	4754.87
			2385.57	4517.76	4744.97
			5305.49	5707.86	2969.82
			2893.71	6059.53	4049.7
			5817.04	3129.61	2765.64
			4548.8	3466.68	3631.62
			3463.71	4352.67	3192.71
			3473.32	2444.67	5204.95
			4098.87	6695.5	2674
			3892.33	3152.83	2998.5
			3793.81	3249.83	3845.33
			3759.14	2721.22	2968.25
			3138.7	5040.5	2228.33
			4860.67	3078.23	2515.88
			2660.5	3667.59	5360.12
			2263.5	4659.5	4844.71
			2515.57	6624.77	4571.38
			2546.33	2652	3875.5
			3048.86	3269.7	2751.18
			2636.92	5537.38	3347.29
			2615.5	2507.5	2485.12
			2673.56	3114.9	4239.86
			3551.04	3211	2601.91
			3862.96	2622.17	5731.79
			2544.17	5525.12	6305.79
			2952.73	4716.15	4969.4
			5078.57	3098.73	3183.25
			2514.11	4665.22	3439.33
			2799.83	3283.54	2563.5
			4714.33	3663.53	2729.67
			6108.81	3914.65	3188.24
			2369.43	2714.17	2657.2
			4854.35	5482.1	3702.44
			3985.17	3279.83	4430.85
			2677.69	2752.75	2415.71
			2992.67	2954.92	3049.05
			2692.9	3653.58	3522.95
			3095	3534.61	3390.29
			4397.97	3142.33	2463.36
			2777.4	6062.79	2501.64
			3211.54	3113	2457.54
			2800.69	2997.56	2522.9
			5586.39	2467.83	3992.83
			2986.38	4447.71	3590.47
			2734.58	5658.36	2443.29
			2600	3327.6	2918.93
			2447.67	2930.39	2794.15
			3236.78	3167.22	2793
			2643.44	2672.88	5447.49
			6009.5	3661.09	2923.79
			2306.88	3923.12	2494
			3469	4491.68	2543.2
			3479.37	3071.44	3719.79
			2818.39	4727.52	2502.8
			2661.78	3319	3014.92
			3936.67	3995.83	2450
			2498.5	3438.89	2339.67
			3273.78	4175.36	2518.17
			2511	2612.56	3212.82
			4138.61	2907.7	2444.6
			4657.66	4075.56	2458.43
			2509.09	4613.65	3891.66
			3474.52	3644	2633.4
			5314.79	2552.43	2827.27
			2638.31	4213.6	2435.8
			3518.23	5472.22	2300.38
			3832.18	2659.57	3332.53
			2924.5	3127.67	3681.95
			3443.68	5992.48	2582.67
			3207	3117.93	2543.08
			2717.56	3415.21	4741
			4060.62	5336.4	2736.36
			2887.22	6719.83	3128.56
			2701.69	3636.53	3962.65
			3584.28	3281.14	3498.88
			4487.2	2672.33	3727.72
			3061.37	5319.29	3322.71
			2882.18	3407.12	4956.3
			3231.24	3934.81	2448.4
			2567.5	2741.12	4552.11
			3163.5	3086.92	2284
			2383.83	4083.33	4151.16
			3217.73	3163	2369
			3866.33	2640.5	2921.67
			2924.73	6526.14	2327
			2407.17	3345.08	2900.39
			3252.64	4837.1	3517.2
			2545.14	4138.26	2464.64
			2541.75	3853.67	4881.81
			2911.89	2813.86	2972.71
			3021.42	2980.5	3082.31
			2911.92	6625.33	3738.05
			2777.1	2745.08	3192.83
			3594.77	3421.39	5630.23
			3589.81	2640.86	3160.56
			2368	3549.91	3593.45
			3406.13	2977.09	4352.09
			2759.93	4705.55	2236
			3200.53	4343.95	2569.57
			4735	4371.42	2507.17
			4582.11	3198.94	2251
			4489.15	2821.11	4649.56
			3395.47	4948.48	3189.69
			3067.35	6477.03	3181.4
			4168.4	3944.69	2718.36
			3890.22	2895.8	3811.3
			2777.69	4140.87	3365.38
			2802.1	3805.91	2493
			4023.03	3343.2	2280.86
			5976.37	3968.38	2550.27
			3436.72	3351.93	2414.29
			2892.18	3059.58	2537.91
			4230.57	3034.65	4204.46
			3586.67	2850.78	2554.5
			5034.48	4689.41	2636
			2597.29	5478.03	2852.29
			2772.89	3018.58	2488.58
			3215.9	4306.89	3017.95
			6310.52	6607.53	3104.33
			3445.76	4350.33	2133.17
			3648.3	4310.15	4853.75
			4901.69	4443.48	3057.12
			5685.01	2851.62	2528
			5240.57	4661.04	2376.45
			2321.86	2685.67	2453.12
			2673.38	2685.57	2402.75
			2829.93	6825.56	2957.85
			2686.67	2623.5	2610.54
			3370.53	3488.53	3287.35
			3449.32	4826.78	2415
			2701.33	5927.25	2753.5
			2464.29	6595.11	2682.13
			2443.71	4934.2	2143.25
			4922.96	6003.56	4271.35
			2646.7	2987.31	2513.8
			4501.73	3279.94	3525
			2330.5	2991.89	2146.17
			3228.07	4895.34	2554.9
			2731.09	4593.87	3360.6
			2436.17	3353.93	2613.12
			4468.95	3513.29	2403.71
			4323.89	3263.67	2303.6
			3900.89	5245.1	2723.45
			4218.61	5536.9	3351.44
			4635.35	4126	5892.71
			3742.52	3665.79	2770.14
			4808.43	2821.57	4198.15
			2527.88	3107.7	3862.45
			3181.89	2982.5	3416
			3213.2	2656.17	4421.07
			2684.92	4255.1	4599.05
			2947.42	3191.75	2187.5
			2724.39	4653.46	2600.6
			5072.73	4276.2	3962.95
			5303.93	2635.29	2488.3
			5026.23	3334.67	3906.3
			4632.7	3012.91	2436.33
			4021.16	3439.75	2269.14
			3379.7	2928.1	3135.69
			2633.91	2872.83	6134.73
			2527.43	3454.53	2912.15
			2523.57	4514.63	2424.5
			3695.27	5310.15	2850.92
			3156.69	2907.45	2376.86
			2672.22	5087.5	4476.15
			3764.59	6187.2	5824.31
			3302.11	2517.17	2449.75
			3449.61	3447.08	4704.48
			3340.53	2902.8	3521.53
			2667.69	3316.46	5743.88
			2498	3045.2	2470.67
			4787.6	3835.71	2442.73
			3191.2	3837.62	2517.12
			3349.56	2976.25	2446.11
			4450.26	3298.17	4116.61
			2489.71	3301.25	3154.44
			5011.96	5481.97	3750.72
			2616.64	4766.16	2345.57
			2799.65	6909.61	2540
			3398.04	5132.11	2823.1
			2526.29	2941.2	3673.41
			3490.97	4606.25	2671.64
			4513.61	2643.89	2244
			2562	3329.33	2466.22
			3017.07	3037.08	2594.09
			4293.16	5318.61	2705.2
			3685.67	4615.71	2930.13
			5371.29	3004.67	2299.29
			4124.41	6604.75	3789.89
			4186.38	3137.39	2563.8
			4111.96	5060.72	3790.44
			3292.67	2524.14	2838.5
			3488.33	4856.3	2383.62
			2598.75	5278.89	2858.61
			2399.67	3793.28	2462.33
			3348.94	3826.71	2855.92
			3792.95	5199.47	2466.67
			3651.53	3755.87	2323.44
			4670.11	3232.23	2798.34
			2588.25	3088.67	2617.95
			5617.13	2641.9	2592.4
			2510.33	3994	5071.5
			5016.16	3011	2273.5
			2707.33	3315	5295.36
			3811.32	3088.5	2552.64
			3394.39	4859.6	2789.07
			2655.38	5866.38	3350
			5717.18	2950.33	2897.79
			3873.61	5536.63	2764.7
			3569.79	2686.12	2490.83
			5042.6	3069.92	4035.48
			2465.17	5858.43	3299.67
			2971.76	2555.25	4969.81
			3058.64	4139.5	2495.88
			3771.27	3534.79	2947.25
			2982.71	2501.17	6077.86
			4877.47	3487	2877.85
			3456.29	5365.48	4157.5
			3330.96	2845.25	2916.71
			3603.06	5476.96	4407.74
			3203.53	4493.74	2462
			2505	3703	3163.24
			4218.04	4191.88	3011.6
			4954.82	3584.35	2675.92
			4794.45	4867.14	2225.33
			2532	4418.96	2759
			3945.84	2720.57	4156.75
			4107.86	4148.9	5331.06
			3976.08	3964.04	3503.42
			4132.93	5603.97	4140.43
			3094.85	5160.58	2621.56
			2969.45	3494.78	3875.7
			4277.69	2933.64	2424.86
			3381.85	2653.22	2753.08
			3953.62	3025.15	4510.22
			2437.43	2597.89	2934.94
			3898.82	5433.89	4242.27
			2581.75	4278.77	4288.39
			3193.73	2699.86	3180.71
			2880.77	2818.29	2471.5
			2589.8	2624.29	3674.79
			4489.74	2621.5	3847.95
			4538.37	3443.27	3313.78
			3090.35	2911.75	2841.55
			2447.88	3107.33	4476.36
			3064.69	4289.41	2373.33
			3929.21	2745.14	2691.31
			4043.97	3293.33	2475.55
			4228.65	4895.46	3863.32
			2944.5	3327.81	2796
			5118.06	4860.56	2470.86
			2736.91	4479.83	2507.17
			3362.57	4149	2377.75
			3739.42	2809.5	3095.23
			3689.6	3958.73	3925.18
			2807.8	3836.54	2868.71
			5879.36	2571	2637.33
			2889.14	5952.89	2759.64
			2527.67	3089.33	2749.6
			3180.19	3364	2448.38
			5839.65	2833.67	4761.87
			2403	6502.06	2499.56
			4794.67	5410.1	2711.45
			2719.5	2610.75	2659.27
			3722	2763.83	2200.83
			2641.5	2641.83	2484.12
			3156.73	6198.89	2649
			2453.62	4760.83	5054.61
			5951.78	3125.8	3448.28
			3168.11	2769.82	2400.11
			2586.12	2511.33	2782.44
			6309.26	4302.3	2384.86
			2827.54	3279.42	4396.2
			2555.38	5523.15	2360.38
			2895	4797.82	2977.93
			5687.35	2875.71	2566.18
			4195	3901.87	2436.44
			3507.77	3002.77	3707.33
			2590	3426.28	2399.5
			3648.14	2818.36	5023.17
			2543	3577.74	2621.22
			2672.77	4010.72	4969.25
			2544	3735.85	2643.1
			2769.85	2547.67	2307.33
			2612.44	2778.25	3220.5
			4917.21	3672.36	6158.05
			2602.33	3677	4387.23
			2874.61	3709	3298.55
			4872.18	2555.17	3378.95
			3032.47	3437.93	5019.97
			3450.35	7205.1	2549.1
			3209.81	3269.07	2676.2
			2591.75	3045.75	3611.47
			2706.08	2694.86	2956.82
			4836.85	6583.56	3245.33
			4808.68	3994.89	3026.07
			2698.67	3140.75	2591
			3533.18	7222.23	4659.26
			2519.43	4884.48	2466.88
			3088.53	3614.57	3794.64
			4841.84	3176.9	5063
			6147.02	3678.27	3985.22
			2504	3231.5	4392.17
			3013.33	4286.05	4977.72
			2539.12	2844.62	2755.92
			3659.35	4309.06	2377.43
			3652.74	3802.7	2427.27
			3072.31	5383.36	2383.25
			3276.39	3349	4341.33
			4687.1	4546.84	2643.2
			3045.6	3311.2	2623.8
			2577.62	2963.78	3021.14
			3267.67	6642.91	4556.48
			2426.71	3051.07	3194.5
			3166.58	3404.69	3006.81
			3085.33	5526.65	2810.36
			3859.88	2544.62	2963.26
			2540.75	5655.18	3083.64
			4432.32	3054.56	3998.83
			3672.38	2563.67	2143.33
			2969.93	6294.9	3620
			3556.83	4388.29	2397.67
			2513.67	2585.33	2855.13
			3239.7	4391.71	2421.57
			3286.67	4332.69	6232.58
			2527.22	3341.56	3267.8
			4341.52	4232.9	2525.17
			3019.4	2757.57	3179.59
			2746.4	3526.19	3219.41
			2832.54	3239.4	2268.25
			3470.48	3858.94	3473.65
			4168.6	3234.92	2998.42
			6003.55	6372.29	2433.29
			3761.26	3496.47	5225.2
			5704.29	4176.06	2422
			2693.71	2658	5662.7
			2633.25	3302.39	3813.27
			2411.25	2877.62	4634.3
			2938	3495.56	2823.85
			3572.05	3217.64	4134.85
			2840.64	3126.91	2901.81
			2842.8	3290	5389.59
			3795.59	3369.71	3630.53
			3448.74	3407.92	3704.25
			4764.64	2847.5	2691.62
			3579	2740.75	4930.1
			4481.51	4297.16	2945.43
			4636.65	4120.74	5616.17
[truncated: 5,804 more rows]

[truncated: 51 more sheets: Fig 3C, Fig 3F, Fig 3G, Fig 3I, Fig 3J, Fig 4E, Fig 5C-5D, Fig 5E, Fig 6B, Fig 6C, Fig 6D, Fig 7A, Fig 7B, Fig 7D, Fig 7H, Fig 7I, Fig 7J, Fig 7K, Fig 8D, Fig 8E …]
